# Supplementary material for: Phylogenetic network analysis of SARS-CoV-2 genomes
Source: Proc Natl Acad Sci U S A. 2020 Apr 8;117(17):9241–3. doi: 10.1073/pnas.2004999117 (PMC7196762; doi:10.1073/pnas.2004999117)
Supplement: Supplementary File [file pnas.2004999117.sd01.xlsx]

## Sheet: 1 Acknowledgements
Supplementary Table 1. Acknowledgements to Sequencing laboratories and GISAID Database
We gratefully acknowledge the authors, originating and submitting laboratories of the sequences from GISAID’s EpiFlu™ Database on which this research is based. The list is detailed below.
All submitters of data may be contacted directly via www.gisaid.org
Accession ID	Virus name	Location	Collection date	Originating lab	Submitting lab	Authors
EPI_ISL_406959	BetaCoV/Italy/INMI1/2020	Europe / Italy / Rome	2020-01	unknown	Virology Laboratory, INMI L. Spallanzani	Capobianchi,M.R., Carletti,F., Lalle,E., Bordi,L., Marsella,P., Colavita,F., Matusali,G., Nicastri,E., Ippolito,G. and Castilletti,C.
EPI_ISL_402119	BetaCoV/Wuhan/IVDC-HB-01/2019	Asia / China / Hubei / Wuhan	2019-12-30	National Institute for Viral Disease Control and Prevention, China CDC	National Institute for Viral Disease Control and Prevention, China CDC	Wenjie Tan，Xiang Zhao，Wenling Wang，Xuejun Ma，Yongzhong Jiang，Roujian Lu, Ji Wang, Weimin Zhou，Peihua Niu，Peipei Liu，Faxian Zhan，Weifeng Shi，Baoying Huang，Jun Liu，Li Zhao，Yao Meng，Xiaozhou He，Fei Ye，Na Zhu，Yang Li，Jing Chen，Wenbo Xu，George F. Gao，Guizhen Wu
EPI_ISL_402121	BetaCoV/Wuhan/IVDC-HB-05/2019	Asia / China / Hubei / Wuhan	2019-12-30	National Institute for Viral Disease Control and Prevention, China CDC	National Institute for Viral Disease Control and Prevention, China CDC	Wenjie Tan，Xuejun Ma，Xiang Zhao，Wenling Wang，Yongzhong Jiang，Roujian Lu，Ji Wang，Peihua Niu, Weimin Zhou, Faxian Zhan，Weifeng Shi，Baoying Huang，Jun Liu，Li Zhao，Yao Meng，Fei Ye，Na Zhu, Xiaozhou He，Peipei Liu, Yang Li，Jing Chen，Wenbo Xu，George F. Gao，Guizhen Wu
EPI_ISL_402120	BetaCoV/Wuhan/IVDC-HB-04/2020	Asia / China / Hubei / Wuhan	2020-01-01	National Institute for Viral Disease Control and Prevention, China CDC	National Institute for Viral Disease Control and Prevention, China CDC	Wenjie Tan，Xiang Zhao，Wenling Wang，Xuejun Ma，Yongzhong Jiang，Roujian Lu，Ji Wang，Weimin Zhou，Peihua Niu，Peipei Liu，Faxian Zhan，Weifeng Shi，Baoying Huang，Jun Liu，Li Zhao，Yao Meng，Xiaozhou He，Fei Ye，Na Zhu，Yang Li，Jing Chen，Wenbo Xu，George F. Gao，Guizhen Wu
EPI_ISL_402123	BetaCoV/Wuhan/IPBCAMS-WH-01/2019	Asia / China / Hubei / Wuhan	2019-12-24	Institute of Pathogen Biology, Chinese Academy of Medical Sciences & Peking Union Medical College	Institute of Pathogen Biology, Chinese Academy of Medical Sciences & Peking Union Medical College	Lili Ren, Jianwei Wang, Qi Jin, Zichun Xiang, Zhiqiang Wu, Chao Wu, Yiwei Liu
EPI_ISL_402124	BetaCoV/Wuhan/WIV04/2019	Asia / China / Hubei / Wuhan	2019-12-30	Wuhan Jinyintan Hospital	Wuhan Institute of Virology, Chinese Academy of Sciences	Peng Zhou, Xing-Lou Yang, Ding-Yu Zhang, Lei Zhang, Yan Zhu, Hao-Rui Si, Zhengli Shi
EPI_ISL_402126	BetaCoV/Kanagawa/1/2020	Asia / Japan / Kanagawa	2020-01-14	Dept. of Virology III, National Institute of Infectious Diseases	Dept. of Virology III, National Institute of Infectious Diseases	Naganori Nao, Kazuya Shirato, Shutoku Matsuyama, Makoto Takeda
EPI_ISL_403962	BetaCoV/Nonthaburi/61/2020	Asia / Thailand / Nonthaburi	2020-01-08	Bamrasnaradura Hospital	1. Department of Medical Sciences, Ministry of Public Health, Thailand 2. Thai Red Cross Emerging Infectious Diseases - Health Science Centre 3. Department of Disease Control, Ministry of Public Health, Thailand	Pilailuk,Okada; Siripaporn,Phuygun; Thanutsapa,Thanadachakul; Supaporn,Wacharapluesadee; Sittiporn,Parnmen; Warawan,Wongboot; Sunthareeya,Waicharoen; Rome,Buathong; Malinee,Chittaganpitch; Nanthawan,Mekha
EPI_ISL_403963	BetaCoV/Nonthaburi/74/2020	Asia / Thailand / Nonthaburi	2020-01-13	Bamrasnaradura Hospital	1. Department of Medical Sciences, Ministry of Public Health, Thailand 2. Thai Red Cross Emerging Infectious Diseases - Health Science Centre 3. Department of Disease Control, Ministry of Public Health, Thailand	Pilailuk,Okada; Siripaporn,Phuygun; Thanutsapa,Thanadachakul; Supaporn,Wacharapluesadee; Sittiporn,Parnmen; Warawan,Wongboot; Sunthareeya,Waicharoen; Rome,Buathong; Malinee,Chittaganpitch; Nanthawan,Mekha
EPI_ISL_402127	BetaCoV/Wuhan/WIV02/2019	Asia / China / Hubei / Wuhan	2019-12-30	Wuhan Jinyintan Hospital	Wuhan Institute of Virology, Chinese Academy of Sciences	Peng Zhou, Xing-Lou Yang, Ding-Yu Zhang, Lei Zhang, Yan Zhu, Hao-Rui Si, Zhengli Shi
EPI_ISL_402128	BetaCoV/Wuhan/WIV05/2019	Asia / China / Hubei / Wuhan	2019-12-30	Wuhan Jinyintan Hospital	Wuhan Institute of Virology, Chinese Academy of Sciences	Peng Zhou, Xing-Lou Yang, Ding-Yu Zhang, Lei Zhang, Yan Zhu, Hao-Rui Si, Zhengli Shi
EPI_ISL_402129	BetaCoV/Wuhan/WIV06/2019	Asia / China / Hubei / Wuhan	2019-12-30	Wuhan Jinyintan Hospital	Wuhan Institute of Virology, Chinese Academy of Sciences	Peng Zhou, Xing-Lou Yang, Ding-Yu Zhang, Lei Zhang, Yan Zhu, Hao-Rui Si, Zhengli Shi
EPI_ISL_402130	BetaCoV/Wuhan/WIV07/2019	Asia / China / Hubei / Wuhan	2019-12-30	Wuhan Jinyintan Hospital	Wuhan Institute of Virology, Chinese Academy of Sciences	Peng Zhou, Xing-Lou Yang, Ding-Yu Zhang, Lei Zhang, Yan Zhu, Hao-Rui Si, Zhengli Shi
EPI_ISL_403932	BetaCoV/Guangdong/20SF012/2020	Asia / China / Guandong / Shenzhen	2020-01-14	Guangdong Provincial Center for Diseases Control and Prevention; Guangdong Provincial Public Health	Department of Microbiology, Guangdong Provincial Center for Diseases Control and Prevention	Min Kang, Jie Wu, Jing Lu, Tao Liu, Baisheng Li, Shujiang Mei, Feng Ruan, Lifeng Lin, Changwen Ke, Haojie Zhong, Yingtao Zhang, Lirong Zou, Xuguang Chen, Qi Zhu, Jianpeng Xiao, Jianxiang Geng, Zhe Liu, Jianxiong Hu, Weilin Zeng, Xing Li, Yuhuang Liao, Xiujuan Tang, Songjian Xiao, Ying Wang, Yingchao Song, Xue Zhuang, Lijun Liang, Guanhao He, Huihong Deng, Tie Song, Jianfeng He, Wenjun Ma
EPI_ISL_403933	BetaCoV/Guangdong/20SF013/2020	Asia / China / Guandong / Shenzhen	2020-01-15	Guangdong Provincial Center for Diseases Control and Prevention; Guangdong Provincial Public Health	Department of Microbiology, Guangdong Provincial Center for Diseases Control and Prevention	Min Kang, Jie Wu, Jing Lu, Tao Liu, Baisheng Li, Shujiang Mei, Feng Ruan, Lifeng Lin, Changwen Ke, Haojie Zhong, Yingtao Zhang, Lirong Zou, Xuguang Chen, Qi Zhu, Jianpeng Xiao, Jianxiang Geng, Zhe Liu, Jianxiong Hu, Weilin Zeng, Xing Li, Yuhuang Liao, Xiujuan Tang, Songjian Xiao, Ying Wang, Yingchao Song, Xue Zhuang, Lijun Liang, Guanhao He, Huihong Deng, Tie Song, Jianfeng He, Wenjun Ma
EPI_ISL_403934	BetaCoV/Guangdong/20SF014/2020	Asia / China / Guandong / Shenzhen	2020-01-15	Guangdong Provincial Center for Diseases Control and Prevention; Guangdong Provincial Public Health	Department of Microbiology, Guangdong Provincial Center for Diseases Control and Prevention	Min Kang, Jie Wu, Jing Lu, Tao Liu, Baisheng Li, Shujiang Mei, Feng Ruan, Lifeng Lin, Changwen Ke, Haojie Zhong, Yingtao Zhang, Lirong Zou, Xuguang Chen, Qi Zhu, Jianpeng Xiao, Jianxiang Geng, Zhe Liu, Jianxiong Hu, Weilin Zeng, Xing Li, Yuhuang Liao, Xiujuan Tang, Songjian Xiao, Ying Wang, Yingchao Song, Xue Zhuang, Lijun Liang, Guanhao He, Huihong Deng, Tie Song, Jianfeng He, Wenjun Ma
EPI_ISL_403935	BetaCoV/Guangdong/20SF025/2020	Asia / China / Guangdong / Shenzhen	2020-01-15	Guangdong Provincial Center for Diseases Control and Prevention; Guangdong Provincial Public Health	Department of Microbiology, Guangdong Provincial Center for Diseases Control and Prevention	Min Kang, Jie Wu, Jing Lu, Tao Liu, Baisheng Li, Shujiang Mei, Feng Ruan, Lifeng Lin, Changwen Ke, Haojie Zhong, Yingtao Zhang, Lirong Zou, Xuguang Chen, Qi Zhu, Jianpeng Xiao, Jianxiang Geng, Zhe Liu, Jianxiong Hu, Weilin Zeng, Xing Li, Yuhuang Liao, Xiujuan Tang, Songjian Xiao, Ying Wang, Yingchao Song, Xue Zhuang, Lijun Liang, Guanhao He, Huihong Deng, Tie Song, Jianfeng He, Wenjun Ma
EPI_ISL_403936	BetaCoV/Guangdong/20SF028/2020	Asia / China / Guangdong / Zhuhai	2020-01-17	Guangdong Provincial Center for Diseases Control and Prevention; Guangdong Provincial Public Health	Department of Microbiology, Guangdong Provincial Center for Diseases Control and Prevention	Min Kang, Jie Wu, Jing Lu, Tao Liu, Baisheng Li, Shujiang Mei, Feng Ruan, Lifeng Lin, Changwen Ke, Haojie Zhong, Yingtao Zhang, Lirong Zou, Xuguang Chen, Qi Zhu, Jianpeng Xiao, Jianxiang Geng, Zhe Liu, Jianxiong Hu, Weilin Zeng, Xing Li, Yuhuang Liao, Xiujuan Tang, Songjian Xiao, Ying Wang, Yingchao Song, Xue Zhuang, Lijun Liang, Guanhao He, Huihong Deng, Tie Song, Jianfeng He, Wenjun Ma
EPI_ISL_403937	BetaCoV/Guangdong/20SF040/2020	Asia / China / Guangdong / Zhuhai	2020-01-18	Guangdong Provincial Center for Diseases Control and Prevention; Guangdong Provincial Public Health	Department of Microbiology, Guangdong Provincial Center for Diseases Control and Prevention	Min Kang, Jie Wu, Jing Lu, Tao Liu, Baisheng Li, Shujiang Mei, Feng Ruan, Lifeng Lin, Changwen Ke, Haojie Zhong, Yingtao Zhang, Lirong Zou, Xuguang Chen, Qi Zhu, Jianpeng Xiao, Jianxiang Geng, Zhe Liu, Jianxiong Hu, Weilin Zeng, Xing Li, Yuhuang Liao, Xiujuan Tang, Songjian Xiao, Ying Wang, Yingchao Song, Xue Zhuang, Lijun Liang, Guanhao He, Huihong Deng, Tie Song, Jianfeng He, Wenjun Ma
EPI_ISL_403930	BetaCoV/Wuhan/IPBCAMS-WH-03/2019	Asia / China / Hubei / Wuhan	2019-12-30	Institute of Pathogen Biology, Chinese Academy of Medical Sciences & Peking Union Medical College	Institute of Pathogen Biology, Chinese Academy of Medical Sciences & Peking Union Medical College	Lili Ren, Jianwei Wang, Qi Jin, Zichun Xiang, Zhiqiang Wu, Chao Wu, Yiwei Liu
EPI_ISL_402132	BetaCoV/Wuhan/HBCDC-HB-01/2019	Asia / China / Hubei / Wuhan	2019-12-30	Wuhan Jinyintan Hospital	Hubei Provincial Center for Disease Control and Prevention	Bin Fang, Xiang Li, Xiao Yu, Linlin Liu, Bo Yang, Faxian Zhan, Guojun Ye, Xixiang Huo, Junqiang Xu, Bo Yu, Kun Cai, Jing Li, Yongzhong Jiang.
EPI_ISL_404227	BetaCoV/Zhejiang/WZ-01/2020	Asia / China / Zhejiang	2020-01-16	Zhejiang Provincial Center for Disease Control and Prevention	Department of Microbiology, Zhejiang Provincial Center for Disease Control and Prevention	Yin Chen, Yanjun Zhang, Haiyan Mao, Junhang Pan, Xiuyu Lou, Yiyu Lu, Juying Yan, Hanping Zhu, Jian Gao, Yan Feng, Yi Sun, Hao Yan, Zhen Li, Yisheng Sun, Liming Gong, Qiong Ge, Wen Shi, Xinying Wang, Wenwu Yao, Zhangnv Yang, Fang Xu, Chen Chen, Enfu Chen, Zhen Wang, Zhiping Chen, Jianmin Jiang, Chonggao Hu
EPI_ISL_404228	BetaCoV/Zhejiang/WZ-02/2020	Asia / China / Zhejiang	2020-01-17	Zhejiang Provincial Center for Disease Control and Prevention	Department of Microbiology, Zhejiang Provincial Center for Disease Control and Prevention	Yanjun Zhang, Yin Chen, Haiyan Mao, Junhang Pan, Xiuyu Lou, Yiyu Lu, Juying Yan, Hanping Zhu, Jian Gao, Yan Feng, Yi Sun, Hao Yan, Zhen Li, Yisheng Sun, Liming Gong, Qiong Ge, Wen Shi, Xinying Wang, Wenwu Yao, Zhangnv Yang, Fang Xu, Chen Chen, Enfu Chen, Zhen Wang, Zhiping Chen, Jianmin Jiang, Chonggao Hu
EPI_ISL_402131	BetaCoV/bat/Yunnan/RaTG13/2013	Asia / China / Yunnan / Pu'er	2013-07-24	Wuhan Institute of Virology, Chinese Academy of Sciences	Wuhan Institute of Virology, Chinese Academy of Sciences	Yan Zhu, Ping Yu, Bei Li, Ben Hu, Hao-Rui Si, Xing-Lou Yang, Peng Zhou, Zheng-Li Shi
EPI_ISL_404895	BetaCoV/USA/WA1/2020	North America / USA / Washington / Snohomish County	2020-01-19	Providence Regional Medical Center	Division of Viral Diseases, Centers for Disease Control and Prevention	Queen,K., Tao,Y., Li,Y., Paden,C.R., Lu,X., Zhang,J., Gerber,S.I., Lindstrom,S., Tong,S.
EPI_ISL_407079	BetaCoV/Finland/1/2020	Europe / Finland / Lapland	2020-01-29	Lapland Central Hospital	Department of Virology, University of Helsinki and Helsinki University Hospital, Helsinki, Finland	Teemu Smura, Suvi Kuivanen, Hannimari Kallio-Kokko, Olli Vapalahti
EPI_ISL_405839	BetaCoV/Shenzhen/HKU-SZ-005/2020	Asia / China / Guangdong / Shenzhen	2020-01-11	The University of Hong Kong - Shenzhen Hospital	Li Ka Shing Faculty of Medicine, The University of Hong Kong	Chan,J.F.-W., Yuan,S., Kok,K.H., To,K.K.-W., Chu,H., Yang,J., Xing,F., Liu,J., Yip,C.C.-Y., Poon,R.W.-S., Tsai,H.W., Lo,S.K.-F., Chan,K.H., Poon,V.K.-M., Chan,W.M., Ip,J.D., Cai,J.P., Cheng,V.C.-C., Chen,H., Hui,C.K.-M. and Yuen,K.Y.
EPI_ISL_406030	BetaCoV/Shenzhen/HKU-SZ-002/2020	Asia / China / Guangdong / Shenzhen	2020-01-10	The University of Hong Kong - Shenzhen Hospital	Li Ka Shing Faculty of Medicine, The University of Hong Kong	Chan,J.F.-W., Yuan,S., Kok,K.H., To,K.K.-W., Chu,H., Yang,J., Xing,F., Liu,J., Yip,C.C.-Y., Poon,R.W.-S., Tsai,H.W., Lo,S.K.-F., Chan,K.H., Poon,V.K.-M., Chan,W.M., Ip,J.D., Cai,J.P., Cheng,V.C.-C., Chen,H., Hui,C.K.-M. and Yuen,K.Y.
EPI_ISL_404253	BetaCoV/USA/IL1/2020	North America / USA / Illinois / Chicago	2020-01-21	IL Department of Public Health Chicago Laboratory	Pathogen Discovery, Respiratory Viruses Branch, Division of Viral Diseases, Centers for Dieases Control and Prevention	Ying Tao, Krista Queen, Clinton R. Paden, Jing Zhang, Yan Li, Anna Uehara, Xiaoyan Lu, Brian Lynch, Senthil Kumar K. Sakthivel, Brett L. Whitaker, Shifaq Kamili, Lijuan Wang, Janna' R. Murray, Susan I. Gerber, Stephen Lindstrom, Suxiang Tong
EPI_ISL_406034	BetaCoV/USA/CA1/2020	North America / USA / California / Los Angeles	2020-01-23	California Department of Public Health	Pathogen Discovery, Respiratory Viruses Branch, Division of Viral Diseases, Centers for Dieases Control and Prevention	Anna Uehara, Krista Queen, Ying Tao, Yan Li, Clinton R. Paden, Jing Zhang, Xiaoyan Lu, Brian Lynch, Senthil Kumar K. Sakthivel, Brett L. Whitaker, Shifaq Kamili, Lijuan Wang, Janna' R. Murray, Susan I. Gerber, Stephen Lindstrom, Suxiang Tong
EPI_ISL_406036	BetaCoV/USA/CA2/2020	North America / USA / California / Orange County	2020-01-22	California Department of Public Health	Pathogen Discovery, Respiratory Viruses Branch, Division of Viral Diseases, Centers for Dieases Control and Prevention	Anna Uehara, Krista Queen, Ying Tao, Yan Li, Clinton R. Paden, Jing Zhang, Xiaoyan Lu, Brian Lynch, Senthil Kumar K. Sakthivel, Brett L. Whitaker, Shifaq Kamili, Lijuan Wang, Janna' R. Murray, Susan I. Gerber, Stephen Lindstrom, Suxiang Tong
EPI_ISL_406223	BetaCoV/USA/AZ1/2020	North America / USA / Arizona / Phoenix	2020-01-22	Arizona Department of Health Services	Pathogen Discovery, Respiratory Viruses Branch, Division of Viral Diseases, Centers for Disease Control and Prevention	Ying Tao, Clinton R. Paden, Krista Queen, Anna Uehara, Yan Li, Jing Zhang, Xiaoyan Lu, Brian Lynch, Senthil Kumar K. Sakthivel, Brett L. Whitaker, Shifaq Kamili, Lijuan Wang, Janna' R. Murray, Susan I. Gerber, Stephen Lindstrom, Suxiang Tong
EPI_ISL_406531	BetaCoV/Guangdong/20SF174/2020	Asia / China / Guangdong / Zhuhai	2020-01-22	Guangdong Provincial Center for Diseases Contorl and Prevention; Guangdong Provinical Public Health	Guangdong Provincial Center for Disease Control and Prevention	Min Kang, Jie Wu, Jing Lu, Tao Liu, Baisheng Li, Shujiang Mei, Feng Ruan, Lifeng Lin, Changwen Ke, Haojie Zhong, Yingtao Zhang, Lirong Zou, Xuguang Chen, Qi Zhu, Jianpeng Xiao, Jianxiang Geng, Zhe Liu, Jianxiong Hu, Weilin Zeng, Xing Li, Yuhuang Liao, Xiujuan Tang, Songjian Xiao, Ying Wang, Yingchao Song, Xue Zhuang, Lijun Liang, Guanhao He, Huihong Deng, Tie Song, Jianfeng He, Wenjun Ma
EPI_ISL_406533	BetaCoV/Guangzhou/20SF206/2020	Asia / China / Guangdong / Guangzhou	2020-01-22	Guangdong Provincial Center for Diseases Contorl and Prevention; Guangdong Provinical Public Health	Guangdong Provincial Center for Diseases Control and Prevention	Min Kang, Jie Wu, Jing Lu, Tao Liu, Baisheng Li, Shujiang Mei, Feng Ruan, Lifeng Lin, Changwen Ke, Haojie Zhong, Yingtao Zhang, Lirong Zou, Xuguang Chen, Qi Zhu, Jianpeng Xiao, Jianxiang Geng, Zhe Liu, Jianxiong Hu, Weilin Zeng, Xing Li, Yuhuang Liao, Xiujuan Tang, Songjian Xiao, Ying Wang, Yingchao Song, Xue Zhuang, Lijun Liang, Guanhao He, Huihong Deng, Tie Song, Jianfeng He, Wenjun Ma
EPI_ISL_406534	BetaCoV/Foshan/20SF207/2020	Asia / China / Guangdong / Foshan	2020-01-22	Guangdong Provincial Center for Diseases Control and Prevention; Guangdong Provincial Public Health	Guangdong Provincial Center for Diseases Control and Prevention	Min Kang, Jie Wu, Jing Lu, Tao Liu, Baisheng Li, Shujiang Mei, Feng Ruan, Lifeng Lin, Changwen Ke, Haojie Zhong, Yingtao Zhang, Lirong Zou, Xuguang Chen, Qi Zhu, Jianpeng Xiao, Jianxiang Geng, Zhe Liu, Jianxiong Hu, Weilin Zeng, Xing Li, Yuhuang Liao, Xiujuan Tang, Songjian Xiao, Ying Wang, Yingchao Song, Xue Zhuang, Lijun Liang, Guanhao He, Huihong Deng, Tie Song, Jianfeng He, Wenjun Ma
EPI_ISL_406535	BetaCoV/Foshan/20SF210/2020	Asia / China / Guangdong / Foshan	2020-01-22	Guangdong Provincial Center for Diseases Control and Prevention; Guangdong Provincial Public Health	Guangdong Provincial Center for Diseases Control and Prevention	Min Kang, Jie Wu, Jing Lu, Tao Liu, Baisheng Li, Shujiang Mei, Feng Ruan, Lifeng Lin, Changwen Ke, Haojie Zhong, Yingtao Zhang, Lirong Zou, Xuguang Chen, Qi Zhu, Jianpeng Xiao, Jianxiang Geng, Zhe Liu, Jianxiong Hu, Weilin Zeng, Xing Li, Yuhuang Liao, Xiujuan Tang, Songjian Xiao, Ying Wang, Yingchao Song, Xue Zhuang, Lijun Liang, Guanhao He, Huihong Deng, Tie Song, Jianfeng He, Wenjun Ma
EPI_ISL_406536	BetaCoV/Foshan/20SF211/2020	Asia / China / Guangdong / Foshan	2020-01-22	Guangdong Provincial Center for Diseases Control and Prevention; Guangdong Provincial Public Health	Guangdong Provincial Center for Diseases Control and Prevention	Min Kang, Jie Wu, Jing Lu, Tao Liu, Baisheng Li, Shujiang Mei, Feng Ruan, Lifeng Lin, Changwen Ke, Haojie Zhong, Yingtao Zhang, Lirong Zou, Xuguang Chen, Qi Zhu, Jianpeng Xiao, Jianxiang Geng, Zhe Liu, Jianxiong Hu, Weilin Zeng, Xing Li, Yuhuang Liao, Xiujuan Tang, Songjian Xiao, Ying Wang, Yingchao Song, Xue Zhuang, Lijun Liang, Guanhao He, Huihong Deng, Tie Song, Jianfeng He, Wenjun Ma
EPI_ISL_406538	BetaCoV/Guangdong/20SF201/2020	Asia / China / Guangdong	2020-01-23	Guangdong Provincial Center for Diseases Control and Prevention;Guangdong Provincial Institute of Public Health	Guangdong Provincial Center for Diseases Control and Prevention	Min Kang, Jie Wu, Jing Lu, Tao Liu, Baisheng Li, Shujiang Mei, Feng Ruan, Lifeng Lin, Changwen Ke, Haojie Zhong, Yingtao Zhang, Lirong Zou, Xuguang Chen, Qi Zhu, Jianpeng Xiao, Jianxiang Geng, Zhe Liu, Jianxiong Hu, Weilin Zeng, Xing Li, Yuhuang Liao, Xiujuan Tang, Songjian Xiao, Ying Wang, Yingchao Song, Xue Zhuang, Lijun Liang, Guanhao He, Huihong Deng, Tie Song, Jianfeng He, Wenjun Ma
EPI_ISL_406592	BetaCoV/Shenzhen/SZTH-001/2020	Asia / China / Guandong / Shenzhen	2020-01-13	Shenzhen Third People's Hospital	Shenzhen Key Laboratory of Pathogen and Immunity, National Clinical Research Center for Infectious Disease,Shenzhen Third People's Hospital	Yang Yang, Chenguang Shen, Li Xing, Zhixiang Xu, Haixia Zheng, Yingxia Liu
EPI_ISL_406593	BetaCoV/Shenzhen/SZTH-002/2020	Asia / China / Guandong / Shenzhen	2020-01-13	Shenzhen Key Laboratory of Pathogen and Immunity, National Clinical Research Center for Infectious Disease, Shenzhen Third People's Hospital	Shenzhen Key Laboratory of Pathogen and Immunity, National Clinical Research Center for Infectious Disease, Shenzhen Third People's Hospital	Yang Yang, Chenguang Shen, Li Xing, Zhixiang Xu, Haixia Zheng, Yingxia Liu
EPI_ISL_406594	BetaCoV/Shenzhen/SZTH-003/2020	Asia / China / Guandong / Shenzhen	2020-01-16	Shenzhen Key Laboratory of Pathogen and Immunity, National Clinical Research Center for Infectious Disease, Shenzhen Third People's Hospital	Shenzhen Key Laboratory of Pathogen and Immunity, National Clinical Research Center for Infectious Disease, Shenzhen Third People's Hospital	Yang Yang, Chenguang Shen, Li Xing, Zhixiang Xu, Haixia Zheng, Yingxia Liu
EPI_ISL_406597	BetaCoV/France/IDF0373/2020	Europe / France / Ile-de-France / Paris	2020-01-23	Department of Infectious and Tropical Diseases, Bichat Claude Bernard Hospital, Paris	National Reference Center for Viruses of Respiratory Infections, Institut Pasteur, Paris	Mélanie Albert, Marion Barbet, Sylvie Behillil, Méline Bizard, Angela Brisebarre, Flora Donati, Vincent Enouf, Maud Vanpeene, Sylvie van der Werf, Yazdan Yazdanpanah, Xavier Lescure.
EPI_ISL_406596	BetaCoV/France/IDF0372/2020	Europe / France / Ile-de-France / Paris	2020-01-23	Department of Infectious and Tropical Diseases, Bichat Claude Bernard Hospital, Paris	National Reference Center for Viruses of Respiratory Infections, Institut Pasteur, Paris	Mélanie Albert, Marion Barbet, Sylvie Behillil, Méline Bizard, Angela Brisebarre, Flora Donati, Vincent Enouf, Maud Vanpeene, Sylvie van der Werf, Yazdan Yazdanpanah, Xavier Lescure.
EPI_ISL_406862	BetaCoV/Germany/BavPat1/2020	Europe / Germany / Bavaria / Munich	2020-01-28	Charité Universitätsmedizin Berlin, Institute of Virology; Institut für Mikrobiologie der Bundeswehr, Munich	Charité Universitätsmedizin Berlin, Institute of Virology	Victor M Corman, Julia Schneider, Talitha Veith, Barbara Mühlemann, Markus Antwerpen, Christian Drosten, Roman Wölfel
EPI_ISL_406844	BetaCoV/Australia/VIC01/2020	Oceania / Australia / Victoria / Clayton	2020-01-25	Monash Medical Centre	Collaboration between the University of Melbourne at The Peter Doherty Institute for Infection and Immunity, and the Victorian Infectious Disease Reference Laboratory	Caly,L., Seemann,T., Schultz,M., Druce,J. and Taiaroa,G
EPI_ISL_406716	BetaCoV/China/WHU01/2020	Asia / China / Hubei / Wuhan	2020-01-02	unknown	State Key Laboratory of Virology, Wuhan University	Chen,L., Liu,W., Zhang,Q., Xu,K., Ye,G., Wu,W., Sun,Z., Liu,F., Wu,K., Mei,Y., Zhang,W., Chen,Y., Li,Y., Shi,M., Lan,K. and Liu,Y.
EPI_ISL_406717	BetaCoV/China/WHU02/2020	Asia / China / Hubei / Wuhan	2020-01-02	unknown	State Key Laboratory of Virology, Wuhan University	Chen,L., Liu,W., Zhang,Q., Xu,K., Ye,G., Wu,W., Sun,Z., Liu,F., Wu,K., Mei,Y., Zhang,W., Chen,Y., Li,Y., Shi,M., Lan,K. and Liu,Y.
EPI_ISL_406798	BetaCov/Wuhan/WH01/2019	Asia / China / Hubei / Wuhan	2019-12-26	General Hospital of Central Theater Command of People's Liberation Army of China	BGI & Institute of Microbiology, Chinese Academy of Sciences & Shandong First Medical University & Shandong Academy of Medical Sciences & General Hospital of Central Theater Command of People's Liberation Army of China	Weijun Chen, Yuhai Bi, Weifeng Shi and Zhenhong Hu
EPI_ISL_406800	BetaCov/Wuhan/WH03/2020	Asia / China / Hubei / Wuhan	2020-01-01	General Hospital of Central Theater Command of People's Liberation Army of China	BGI & Institute of Microbiology, Chinese Academy of Sciences & Shandong First Medical University & Shandong Academy of Medical Sciences & General Hospital of Central Theater Command of People's Liberation Army of China	Weijun Chen, Yuhai Bi, Weifeng Shi and Zhenhong Hu
EPI_ISL_406801	BetaCov/Wuhan/WH04/2020	Asia / China / Hubei / Wuhan	2020-01-05	General Hospital of Central Theater Command of People's Liberation Army of China	BGI & Institute of Microbiology, Chinese Academy of Sciences & Shandong First Medical University & Shandong Academy of Medical Sciences & General Hospital of Central Theater Command of People's Liberation Army of China	Weijun Chen, Yuhai Bi, Weifeng Shi and Zhenhong Hu
EPI_ISL_406960	BetaCoV/Italy/INMI2/2020	Europe / Italy / Rome	2020-01	unknown	Virology Laboratory, INMI L. Spallanzani	Capobianchi,M.R., Lalle,E., Carletti,F., Bordi,L., Marsella,P., Colavita,F., Matusali,G., Nicastri,E., Ippolito,G. and Castilletti,C.
EPI_ISL_406970	BetaCoV/Hangzhou/HZ-1/2020	Asia / China / Zhejiang / Hangzhou	2020-01-20	Hangzhou Center for Disease and Control Microbiology Lab	Hangzhou Center for Disease and Control Microbiology Lab	Yu Hua, Wang Haoqiu, Li Jun, Yu Xinfeng
EPI_ISL_406973	BetaCoV/Singapore/1/2020	Asia / Singapore	2020-01-23	Singapore General Hospital	National Public Health Laboratory	Mak, TM; Octavia S; Chavatte JM; Zhou, ZY; Cui, L; Lin, RTP
EPI_ISL_407073	BetaCoV/England/02/2020	Europe / England	2020-01-29	Respiratory Virus Unit, Microbiology Services Colindale, Public Health England	Respiratory Virus Unit, Microbiology Services Colindale, Public Health England	Monica Galiano, Shahjahan Miah, Richard Myers, Angie Lackenby, Omolola Akinbami, Tiina Talts, Leena Bhaw, Kirstin Edwards, Jonathan Hubb, Joanna Ellis, Maria Zambon.
EPI_ISL_407071	BetaCoV/England/01/2020	Europe / England	2020-01-29	Respiratory Virus Unit, Microbiology Services Colindale, Public Health England	Respiratory Virus Unit, Microbiology Services Colindale, Public Health England	Monica Galiano, Shahjahan Miah, Richard Myers, Angie Lackenby, Omolola Akinbami, Tiina Talts, Leena Bhaw, Kirstin Edwards, Jonathan Hubb, Joanna Ellis, Maria Zambon
EPI_ISL_407214	BetaCoV/USA/WA1-A12/2020	North America / USA / Washington	2020-01-25	WA State Department of Health	Pathogen Discovery, Respiratory Viruses Branch, Division of Viral Diseases, Centers for Dieases Control and Prevention	Krista Queen, Azaibi Tamin, Jennifer Harcourt, Ying Tao, Clinton R. Paden, Jing Zhang, Yan Li, Anna Uehara, Xiaoyan Lu, Shifaq Kamili, Rashi Gautam, Haibin Wang, Janna' R. Murray, Susan I. Gerber, Stephen Lindstrom, Natalie Thornburg, Suxiang Tong
EPI_ISL_407313	BetaCoV/Hangzhou/HZCDC0001/2020	Asia / China / Zhejiang / Hangzhou	2020-01-19	Hangzhou Center for Disease Control and Prevention	Hangzhou Center for Disease Control and Prevention	Jun Li, Haoqiu Wang, Hua Yu, Lingfeng Mao, Xinfen Yu, Zhou Sun, Qingxin Kong, Xin Qian, Shuchang Chen, Xuchu Wang
EPI_ISL_407893	BetaCoV/Australia/NSW01/2020	Oceania / Australia / New South Wales / Sydney	2020-01-24	Centre for Infectious Diseases and Microbiology Laboratory Services	NSW Health Pathology - Institute of Clinical Pathology and Medical Research; Westmead Hospital; University of Sydney	Eden J-S, Carter I, Rahman H, Holmes EC, Rockett R, O’Sullivan MV, Sintchenko V, Chen SC, Maddocks S, Kok J and Dwyer DE for the 2019-nCoV Study Group
EPI_ISL_407976	BetaCoV/Belgium/GHB-03021/2020	Europe / Belgium / Leuven	2020-02-03	KU Leuven, Clinical and Epidemiological Virology	KU Leuven, Clinical and Epidemiological Virology	Bert Vanmechelen, Elke Wollants, Annabel Rector, Els Keyaerts, Lies Laenen, Marc Van Ranst, and Piet Maes
EPI_ISL_407988	BetaCoV/Singapore/3/2020	Asia / Singapore	2020-02-01	National Centre for Infectious Diseases	Programme in Emerging Infectious Diseases, Duke-NUS Medical School	Danielle E Anderson, Martin Linster, Yan Zhuang, Jayanthi Jayakumar, David CB Lye, Yee Sin Leo, Barnaby E Young, Yvonne CF Su, Linfa Wang, Gavin JD Smith
EPI_ISL_407987	BetaCoV/Singapore/2/2020	Asia / Singapore	2020-01-25	Singapore General Hospital	Programme in Emerging Infectious Diseases, Duke-NUS Medical School	Danielle E Anderson, Martin Linster, Yan Zhuang, Jayanthi Jayakumar, Kian Sing Chan, Lynette LE Oon, Jenny GH Low, Yvonne CF Su, Linfa Wang, Gavin JD Smith
EPI_ISL_408010	BetaCoV/USA/CA5/2020	North America / USA / California	2020-01-29	California Department of Health	Pathogen Discovery, Respiratory Viruses Branch, Division of Viral Diseases, Centers for Dieases Control and Prevention	Ying Tao, Krista Queen, Jing Zhang, Yan Li, Anna Uehara, Clinton Paden, Xiaoyan Lu, Brian Lynch, Senthil Kumar K. Sakthivel, Brett L. Whitaker, Shifaq Kamili, Lijuan Wang, Janna' R. Murray, Susan I. Gerber, Stephen Lindstrom, Suxiang Tong
EPI_ISL_408009	BetaCoV/USA/CA4/2020	North America / USA / California	2020-01-29	California Department of Health	Pathogen Discovery, Respiratory Viruses Branch, Division of Viral Diseases, Centers for Dieases Control and Prevention	Krista Queen, Jing Zhang, Yan Li, Ying Tao, Anna Uehara, Clinton Paden, Xiaoyan Lu, Brian Lynch, Senthil Kumar K. Sakthivel, Brett L. Whitaker, Shifaq Kamili, Lijuan Wang, Janna' R. Murray, Susan I. Gerber, Stephen Lindstrom, Suxiang Tong
EPI_ISL_408068	BetaCoV/Italy/INMI1/2020	Europe / Italy / Rome	2020-01-29	Virology Laboratory National Institute for Infectious Diseases 'Lazzaro Spallanzani' IRCCS	Virology Laboratory National Institute for Infectious Diseases 'Lazzaro Spallanzani' IRCCS	Capobianchi,M.R., Carletti,F., Lalle,E., Bordi,L., Marsella,P.,Colavita,F., Matusali,G., Nicastri,E., Ippolito,G. and Castilletti,C.
EPI_ISL_408008	BetaCoV/USA/CA3/2020	North America / USA / California	2020-01-29	California Department of Health	Pathogen Discovery, Respiratory Viruses Branch, Division of Viral Diseases, Centers for Disease Control and Prevention	Krista Queen, Jing Zhang, Yan Li, Ying Tao, Anna Uehara, Clinton Paden, Xiaoyan Lu, Brian Lynch, Senthil Kumar K. Sakthivel, Brett L. Whitaker, Shifaq Kamili, Lijuan Wang, Janna' R. Murray, Susan I. Gerber, Stephen Lindstrom, Suxiang Tong
EPI_ISL_408430	BetaCoV/France/IDF0515/2020	Europe / France / Ile-de-France / Paris	2020-01-29	Department of Infectious and Tropical Diseases, Bichat Claude Bernard Hospital, Paris	National Reference Center for Viruses of Respiratory Infections, Institut Pasteur, Paris	Mélanie Albert, Marion Barbet, Sylvie Behillil, Méline Bizard, Angela Brisebarre, Flora Donati, Vincent Enouf, Maud Vanpeene, Sylvie van der Werf, Yazdan Yazdanpanah, Xavier Lescure
EPI_ISL_408431	BetaCov/France/IDF0626/2020	Europe / France / Ile-de-France / Paris	2020-01-29	Sorbonne Université, Inserm et Assistance Publique-Hôpitaux de Paris (Pitié Salpétrière)	National Reference Center for Viruses of Respiratory Infections, Institut Pasteur, Paris	Mélanie Albert, Marion Barbet, Sylvie Behillil, Méline Bizard, Angela Brisebarre, Flora Donati, Vincent Enouf, Maud Vanpeene, Sylvie van der Werf, Sonia Burrel, Anne-Geneviève Marcelin, Vincent Calvez, David Boutolleau, Elise Klément, Valérie Pourcher, Eric Caumes.
EPI_ISL_408480	BetaCoV/Yunnan/IVDC-YN-003/2020	Asia / China / Yunnan / Kunming	2020-01-17	National Institute for Viral Disease Control and Prevention, China CDC	National Institute for Viral Disease Control & Prevention, CCDC	Wenjie Tan，Xiaoqing Fu，Xiang Zhao，Wenling Wang， Peihua Niu，Roujian Lu,Yanhong Sun，Baoying Huang，Li Zhao，Fei Ye，Wenbo Xu，George F. Gao，Guizhen Wu
EPI_ISL_408481	BetaCoV/Chongqing/IVDC-CQ-001/2020	Asia / China / Chongqing	2020-01-18	National Institute for Viral Disease Control and Prevention, China CDC	National Institute for Viral Disease Control & Prevention, CCDC	Wenjie Tan, Hengqin Wang, Xiang Zhao, Wenling Wang, Peihua Niu, Roujian Lu, Sheng Ye, Baoying Huang, Li Zhao, Fei Ye, Wenbo Xu, George F. Gao, Guizhen Wu
EPI_ISL_408482	BetaCoV/Shandong/IVDC-SD-001/2020	Asia / China / Shandong / Qingdao	2020-01-19	National Institute for Viral Disease Control and Prevention, China CDC	National Institute for Viral Disease Control & Prevention, CCDC	Wenjie Tan, Zhaoguo Wang, Xiang Zhao, Wenling Wang, Peihua Niu, Roujian Lu, Ti Liu, Baoying Huang, Li Zhao, Fei Ye, Wenbo Xu, George F. Gao, Guizhen Wu
EPI_ISL_408484	BetaCoV/Sichuan/IVDC-SC-001/2020	Asia / China / Sichuan / Chengdu	2020-01-15	National Institute for Viral Disease Control and Prevention, China CDC	National Institute for Viral Disease Control & Prevention, CCDC	Wenjie Tan, Jianan Xu, Wenling Wang, Peihua Niu, Roujian Lu, Huiping Yang, Xiang Zhao, Baoying Huang, Li Zhao, Fei Ye, Wenbo Xu, George F. Gao, Guizhen Wu
EPI_ISL_408486	BetaCoV/Jiangxi/IVDC-JX-002/2020	Asia / China / Jiangxi / Pingxiang	2020-01-11	National Institute for Viral Disease Control and Prevention, China CDC	National Institute for Viral Disease Control & Prevention, CCDC	Wenjie Tan, Yong Shi, Wenling Wang, Peihua Niu, Roujian Lu, Jianxiong Li, Xiang Zhao, Baoying Huang, Li Zhao, Fei Ye, Wenbo Xu, George F. Gao, Guizhen Wu
EPI_ISL_408488	BetaCoV/Jiangsu/IVDC-JS-001/2020	Asia / China / Jiangsu / Huaian	2020-01-19	National Institute for Viral Disease Control and Prevention, China CDC	National Institute for Viral Disease Control & Prevention, CCDC	Wenjie Tan, Shenjiao Wang, Wenling Wang, Peihua Niu, Roujian Lu, Kangchen Zhao, Xiang Zhao, Baoying Huang, Li Zhao, Fei Ye, Wenbo Xu, George F. Gao, Guizhen Wu
EPI_ISL_408489	BetaCoV/Taiwan/NTU01/2020	Asia / Taiwan / Taipei	2020-01-31	Department of Laboratory Medicine, National Taiwan University Hospital	Microbial Genomics Core Lab, National Taiwan University Centers of Genomic and Precision Medicine	Shiou-Hwei Yeh, You-Yu Lin, Ya-Yun Lai, Chiao-Ling Li, Shan-Chwen Chang, Pei-Jer Chen, Sui-Yuan Chang
EPI_ISL_408514	BetaCoV/Wuhan/IVDC-HB-envF13-20/2020	Asia / China / Hubei / Wuhan	2020-01-01	Institute of Viral Disease Control and Prevention, China CDC	Institute of Viral Disease Control and Prevention, China CDC	William J. Liu, Peipei Liu, Xiang Zhao, Peihua Niu, Yingze Zhao, Wenwen Lei, Ziqian Xu, Shumei Zou, Wei Zhen, Beiwei Ye, Mengjie Yang, Weifeng Shi, Roujian Lu, Wenjie Tan, Zhixiao Chen, Yuchao Wu, Juan Song, Weimin Zhou, Dayan Wang, Jun Han, Wenbo Xu, George F. Gao, Guizhen Wu
EPI_ISL_408515	BetaCoV/Wuhan/IVDC-HB-envF13-21/2020	Asia / China / Hubei / Wuhan	2020-01-01	Institute of Viral Disease Control and Prevention, China CDC	Institute of Viral Disease Control and Prevention, China CDC	William J. Liu, Peipei Liu, Xiang Zhao, Peihua Niu, Yingze Zhao, Wenwen Lei, Ziqian Xu, Shumei Zou, Wei Zhen, Beiwei Ye, Mengjie Yang, Weifeng Shi, Roujian Lu, Wenjie Tan, Zhixiao Chen, Yuchao Wu, Juan Song, Weimin Zhou, Dayan Wang, Jun Han, Wenbo Xu, George F. Gao, Guizhen Wu
EPI_ISL_408665	BetaCoV/Japan/TY-WK-012/2020	Asia / Japan / Tokyo	2020-01-29	Dept. of Virology III, National Institute of Infectious Diseases	Pathogen Genomics Center, National Institute of Infectious Diseases	Tsuyoshi Sekizuka, Shutoku Matsuyama, Naganori Nao, Kazuya Shirato, Makoto Takeda, Makoto Kuroda
EPI_ISL_408666	BetaCoV/Japan/TY-WK-501/2020	Asia / Japan / Tokyo	2020-01-31	Dept. of Virology III, National Institute of Infectious Diseases	Pathogen Genomics Center, National Institute of Infectious Diseases	Tsuyoshi Sekizuka, Shutoku Matsuyama, Naganori Nao, Kazuya Shirato, Makoto Takeda, Makoto Kuroda
EPI_ISL_408667	BetaCoV/Japan/TY-WK-521/2020	Asia / Japan / Tokyo	2020-01-31	Dept. of Virology III, National Institute of Infectious Diseases	Pathogen Genomics Center, National Institute of Infectious Diseases	Tsuyoshi Sekizuka, Shutoku Matsuyama, Naganori Nao, Kazuya Shirato, Makoto Takeda, Makoto Kuroda
EPI_ISL_408669	BetaCoV/Japan/KY-V-029/2020	Asia / Japan / Kyoto	2020-01-29	Dept. of Virology III, National Institute of Infectious Diseases	Pathogen Genomics Center, National Institute of Infectious Diseases	Tsuyoshi Sekizuka, Shutoku Matsuyama, Naganori Nao, Kazuya Shirato, Makoto Takeda, Makoto Kuroda
EPI_ISL_407084	BetaCoV/Japan/AI/I-004/2020	Asia / Japan / Aichi	2020-01-25	Department of Virology III, National Institute of Infectious Diseases	Pathogen Genomics Center, National Institute of Infectious Diseases	Tsuyoshi Sekizuka, Shutoku Matsuyama, Naganori Nao, Kazuya Shirato, Shinji Watanabe, Makoto Takeda, Makoto Kuroda
EPI_ISL_403931	BetaCoV/Wuhan/IPBCAMS-WH-02/2019	Asia / China / Hubei / Wuhan	2019-12-30	Institute of Pathogen Biology, Chinese Academy of Medical Sciences & Peking Union Medical College	Institute of Pathogen Biology, Chinese Academy of Medical Sciences & Peking Union Medical College	Lili Ren, Jianwei Wang, Qi Jin, Zichun Xiang, Zhiqiang Wu, Chao Wu, Yiwei Liu
EPI_ISL_403929	BetaCoV/Wuhan/IPBCAMS-WH-04/2019	Asia / China / Hubei / Wuhan	2019-12-30	Institute of Pathogen Biology, Chinese Academy of Medical Sciences & Peking Union Medical College	Institute of Pathogen Biology, Chinese Academy of Medical Sciences & Peking Union Medical College	Lili Ren, Jianwei Wang, Qi Jin, Zichun Xiang, Zhiqiang Wu, Chao Wu, Yiwei Liu
EPI_ISL_403928	BetaCoV/Wuhan/IPBCAMS-WH-05/2020	Asia / China / Hubei / Wuhan	2020-01-01	Institute of Pathogen Biology, Chinese Academy of Medical Sciences & Peking Union Medical College	Institute of Pathogen Biology, Chinese Academy of Medical Sciences & Peking Union Medical College	Lili Ren, Jianwei Wang, Qi Jin, Zichun Xiang, Zhiqiang Wu, Chao Wu, Yiwei Liu
EPI_ISL_408670	BetaCoV/USA/WI1/2020	North America / USA / Wisconsin	2020-01-31	Wisconsin Department of Health Services	Pathogen Discovery, Respiratory Viruses Branch, Division of Viral Diseases, Centers for Dieases Control and Prevention	Jing Zhang, Anna Uehara, Krista Queen, Yan Li, Ying Tao, Clinton R. Paden, Xiaoyan Lu, Brian Lynch, Senthil Kumar K. Sakthivel, Brett L. Whitaker, Shifaq Kamili, Lijuan Wang, Janna' R. Murray, Susan I. Gerber, Stephen Lindstrom, Suxiang Tong
EPI_ISL_406595	BetaCoV/Shenzhen/SZTH-004/2020	Asia / China / Guandong / Shenzhen	2020-01-16	Shenzhen Key Laboratory of Pathogen and Immunity, National Clinical Research Center for Infectious Disease, Shenzhen Third People's Hospital	Shenzhen Key Laboratory of Pathogen and Immunity, National Clinical Research Center for Infectious Disease, Shenzhen Third People's Hospital	Yang Yang, Chenguang Shen, Li Xing, Zhixiang Xu, Haixia Zheng, Yingxia Liu
EPI_ISL_406031	BetaCoV/Taiwan/2/2020	Asia / Taiwan / Kaohsiung	2020-01-23	Centers for Disease Control, R.O.C. (Taiwan)	Centers for Disease Control, R.O.C. (Taiwan)	Ji-Rong Yang, Yu-Chi Lin, Jung-Jung Mu, Ming-Tsan Liu, Shu-Ying Li
EPI_ISL_408976	BetaCoV/Sydney/2/2020	Oceania / Australia / New South Wales / Sydney	2020-01-22	Centre for Infectious Diseases and Microbiology Laboratory Services	NSW Health Pathology - Institute of Clinical Pathology and Medical Research; Westmead Hospital; University of Sydney	Rockett R, Sadsad R, Eden J-S, Carter I, Rahman H, Holmes EC, O’Sullivan MV, Sintchenko V, Chen SC, Maddocks S, Kok J and Dwyer DE for the 2019-nCoV Study Group*
EPI_ISL_408977	BetaCoV/Sydney/3/2020	Oceania / Australia / New South Wales / Sydney	2020-01-25	Serology, Virology and OTDS Laboratories (SAViD), NSW Health Pathology Randwick	NSW Health Pathology - Institute of Clinical Pathology and Medical Research; Centre for Infectious Diseases and Microbiology Laboratory Services; Westmead Hospital; University of Sydney	Eden J-S, Carter I, Rahman H, Rawlinson W, Holmes EC, Rockett R, O’Sullivan MV, Sintchenko V, Chen SC, Maddocks S, Kok J and Dwyer DE for the 2019-nCoV Study Group*
EPI_ISL_410045	BetaCoV/USA/IL2/2020	North America / USA / Illinois	2020-01-28	IL Department of Public Health Chicago Laboratory	Pathogen Discovery, Respiratory Viruses Branch, Division of Viral Diseases, Centers for Dieases Control and Prevention	Yan Li, Jing Zhang, Krista Queen, Ying Tao, Anna Uehara, Clinton R. Paden, Xiaoyan Lu, Brian Lynch, Senthil Kumar K. Sakthivel, Brett L. Whitaker, Shifaq Kamili, Lijuan Wang, Janna' R. Murray, Susan I. Gerber, Stephen Lindstrom, Suxiang Tong
EPI_ISL_410044	BetaCoV/USA/CA6/2020	North America / USA / California	2020-01-27	California Department of Public Health	Pathogen Discovery, Respiratory Viruses Branch, Division of Viral Diseases, Centers for Dieases Control and Prevention	Jing Zhang, Krista Queen, Yan Li, Ying Tao, Anna Uehara, Clinton R. Paden, Xiaoyan Lu, Brian Lynch, Senthil Kumar K. Sakthivel, Brett L. Whitaker, Shifaq Kamili, Lijuan Wang, Janna' R. Murray, Susan I. Gerber, Stephen Lindstrom, Suxiang Tong
EPI_ISL_409067	BetaCoV/USA/MA1/2020	North America / USA / Massachusetts	2020-01-29	Massachusetts Department of Public Health	Pathogen Discovery, Respiratory Viruses Branch, Division of Viral Diseases, Centers for Dieases Control and Prevention	Clinton R. Paden, Jing Zhang, Krista Queen, Yan Li, Ying Tao, Anna Uehara, Xiaoyan Lu, Brian Lynch, Senthil Kumar K. Sakthivel, Brett L. Whitaker, Shifaq Kamili, Lijuan Wang, Janna' R. Murray, Susan I. Gerber, Stephen Lindstrom, Suxiang Tong
EPI_ISL_408478	BetaCoV/Chongqing/YC01/2020	Asia / China / Chongqinq / Yongchuan	2020-01-21	Yongchuan District Center for Disease Control and Prevention	Chongqing Municipal Center for Disease Control and Prevention	Ye Sheng, Tang Yun, Ling Hua,Yu zhen,Chen Shuang,Tan ZhangPing, Su Kun, Li Qing, Tang Wenge, Rong Rong
EPI_ISL_408479	BetaCoV/Chongqing/ZX01/2020	Asia / China / Chongqing / Zhongxian	2020-01-23	Zhongxian Center for Disease Control and Prevention	Chongqing Municipal Center for Disease Control and Prevention	Ye Sheng, Tang Yun, Ling Hua, Zhang Hong, Yu zhen,Chen Shuang,Tan ZhangPing, Su Kun, Li Qin, Tang Wenge, Rong Rong
EPI_ISL_410218	BetaCov/Taiwan/NTU02/2020	Asia / Taiwan / Taipei	2020-02-05	Department of Laboratory Medicine, National Taiwan University Hospital	Microbial Genomics Core Lab, National Taiwan University Centers of Genomic and Precision Medicine	Shiou-Hwei Yeh, You-Yu Lin, Ya-Yun Lai, Chiao-Ling Li, Shan-Chwen Chang, Pei-Jer Chen, Sui-Yuan Chang
EPI_ISL_408487	BetaCoV/Henan/IVDC-HeN-002/2020	Asia / China / Henan / Zhengzhou	2020-01-20	National Institute for Viral Disease Control and Prevention, China CDC	National Institute for Viral Disease Control & Prevention, China CDC	Wenjie Tan, Jin Xu, Wenling Wang, Peihua Niu, Roujian Lu, Xueyong Huang, Xiang Zhao, Baoying Huang, Li Zhao, Fei Ye, Wenbo Xu, George F. Gao, Guizhen Wu
EPI_ISL_408483	BetaCoV/Shanghai/IVDC-SH-001/2020	Asia / China / Shanghai	2020-01-20	National Institute for Viral Disease Control and Prevention, China CDC	National Institute for Viral Disease Control & Prevention, CCDC	Wenjie Tan，Zhen Teng,Xiang Zhao，Wenling Wang， Peihua Niu，Roujian Lu,Chongshan Li,Baoying Huang，Li Zhao，Fei Ye，Wenbo Xu，George F. Gao，Guizhen Wu
EPI_ISL_408485	BetaCoV/Beijing/IVDC-BJ-005/2020	Asia / China / Beijing	2020-01-18	National Institute for Viral Disease Control and Prevention, China CDC	National Institute for Viral Disease Control & Prevention, CCDC	Wenjie Tan,Quanyi Wang,Wenling Wang, Peihua Niu,Roujian Lu,Yang Pan,Xiang Zhao,Baoying Huang,Li Zhao,Fei Ye,Wenbo Xu,George F. Gao,Guizhen Wu
EPI_ISL_408511	BetaCoV/Wuhan/IVDC-HB-envF13/2020	Asia / China / Hubei / Wuhan	2020-01-01	Institute of Viral Disease Control and Prevention, China CDC	Institute of Viral Disease Control and Prevention, China CDC	William J. Liu, Peipei Liu, Xiang Zhao, Peihua Niu, Yingze Zhao, Wenwen Lei, Ziqian Xu, Beiwei Ye, Weifeng Shi, Roujian Lu, Wenjie Tan, Zhixiao Chen, Yuchao Wu, Juan Song, Dayan Wang, Jun Han, Wenbo Xu, George F. Gao, Guizhen Wu
EPI_ISL_408512	BetaCoV/Wuhan/IVDC-HB-envF54/2020	Asia / China / Hubei / Wuhan	2020-01-01	Institute of Viral Disease Control and Prevention, China CDC	Institute of Viral Disease Control and Prevention, China CDC	William J. Liu, Peipei Liu, Xiang Zhao, Peihua Niu, Yingze Zhao, Wenwen Lei, Ziqian Xu, Beiwei Ye, Weifeng Shi, Roujian Lu, Wenjie Tan, Zhixiao Chen, Yuchao Wu, Juan Song, Dayan Wang, Jun Han, Wenbo Xu, George F. Gao, Guizhen Wu
EPI_ISL_408513	BetaCoV/Wuhan/IVDC-HB-envB5/2020	Asia / China / Hubei / Wuhan	2020-01-01	Institute of Viral Disease Control and Prevention, China CDC	Institute of Viral Disease Control and Prevention, China CDC	William J. Liu, Peipei Liu, Xiang Zhao, Peihua Niu, Yingze Zhao, Wenwen Lei, Ziqian Xu, Beiwei Ye, Weifeng Shi, Roujian Lu, Wenjie Tan, Zhixiao Chen, Yuchao Wu, Juan Song, Dayan Wang, Jun Han, Wenbo Xu, George F. Gao, Guizhen Wu
EPI_ISL_408978	BetaCoV/Wuhan/WH05/2020	Asia / China / Hubei / Wuhan	2020-02-07	Wuhan Fourth Hospital	Beijing Genomics Institute (BGI)	Weijun Chen
EPI_ISL_410302	BetaCoV/Philippines/026/2020	Asia / Philippines	2020-01-26	unknown	Amalea Dulcene Nicolasora Research Institute for Tropical Medicine, Molecular Biology Laboratory	Nicolasora,A.D., Mercado,E.S., Polotan,F.M., Manalo,J.G., Medado,I.P., Tujan,M.A., Onza,O.T. and Cruz,K.M.
EPI_ISL_410314	BetaCoV/Philippines/026N/2020	Asia / Philippines	2020-02-06	unknown	Joanna Ina Manalo Research Institute for Tropical Medicine, Molecular Biology Laboratory	Manalo,J.I. and Nicolasora,A.D.
EPI_ISL_410344	BetaCoV/Philippines/025N/2020	Asia / Philippines	2020-01-26	unknown	Joanna Ina Manalo Research Institute for Tropical Medicine, Molecular Biology Laboratory	Mercado,E.S., Manalo,J.I., Nicolasora,A.D., Medado,I.P., Tujan,M.A., Onza,O.T., Cruz,K.M. and Polotan,F.M.
EPI_ISL_410345	BetaCoV/Philippines/022N/2020	Asia / Philippines	2020-01-23	unknown	Joanna Ina Manalo Research Institute for Tropical Medicine, Molecular Biology Laboratory	Mercado,E.S., Manalo,J.I., Nicolasora,A.D., Medado,I.P., Tujan,M.A., Onza,O.T., Cruz,K.M. and Polotan,F.M.
EPI_ISL_410486	BetaCoV/France/RA739/2020	Europe / France / Rhone-Alpes / Contamines	2020-02-08	CNR Virus des Infections Respiratoires - France SUD	CNR Virus des Infections Respiratoires - France SUD	Bal, Antonin; Destras, Gregory; Gaymard, Alexandre; Bouscambert-Duchamp, Maude; Cheynet, Valérie; Brengel-Pesce, Karen; Morfin-Sherpa, Florence; Valette, Martine; Josset, Laurence; Lina, Bruno.
EPI_ISL_402125	BetaCoV/Wuhan-Hu-1/2019	Asia / China	2019-12-31	unknown	National Institute for Communicable Disease Control and Prevention (ICDC) Chinese Center for Disease Control and Prevention (China CDC)	Zhang,Y.-Z., Wu,F., Chen,Y.-M., Pei,Y.-Y., Xu,L., Wang,W., Zhao,S., Yu,B., Hu,Y., Tao,Z.-W., Song,Z.-G., Tian,J.-H., Zhang,Y.-L., Liu,Y., Zheng,J.-J., Dai,F.-H., Wang,Q.-M., She,J.-L. and Zhu,T.-Y.
EPI_ISL_410301	BetaCoV/Nepal/61/2020	Asia / Nepal / Kathmandu	2020-01-13	National Influenza Centre, National Public Health Laboratory, Kathmandu, Nepal	The University of Hong Kong	Ranjit Sah , Runa Jha, Daniel Chu, Haogao Gu, Malik Peiris, Anup Bastola, Alfonso J. Rodriguez-Morales, Bibek Kumar Lal, Basu Dev Pandey, Leo Poon
EPI_ISL_410487	BetaCoV/Malaysia/CL5045/2020	Asia / Malaysia	2020-01-24	unknown	National Public Health Laboratory	Yu Kie,C., Norazimah,T., Rehan Shuhada,A.B., Selvanesan,S., Noorliza,M.N. and Hani,M.H.
EPI_ISL_410488	BetaCoV/Malaysia/CL5047/2020	Asia / Malaysia	2020-01-24	unknown	National Public Health Laboratory	Yu Kie,C., Norazimah,T., Rehan Shuhada,A.B., Selvanesan,S., Noorliza,M.N. and Hani,M.H.
EPI_ISL_410489	BetaCoV/Malaysia/CL5049/2020	Asia / Malaysia	2020-01-24	unknown	National Public Health Laboratory	Yu Kie,C., Norazimah,T., Rehan Shuhada,A.B., Selvanesan,S., Noorliza,M.N. and Hani,M.H.
EPI_ISL_410532	BetaCoV/Japan/OS-20-07-1/2020	Asia / Japan / Osaka	2020-01-23	Dept. of Pathology, National Institute of Infectious Diseases	Pathogen Genomics Center, National Institute of Infectious Diseases	Tsuyoshi Sekizuka, Harutaka Katano, Shutoku Matsuyama, Naganori Nao, Kazuya Shirato, Motoi Suzuki, Hideki Hasegawa, Takaji Wakita, Makoto Takeda, Tadaki Suzuki, Makoto Kuroda
EPI_ISL_410531	BetaCoV/Japan/NA-20-05-1/2020	Asia / Japan / Nara	2020-01-25	Dept. of Pathology, National Institute of Infectious Diseases	Pathogen Genomics Center, National Institute of Infectious Diseases	Tsuyoshi Sekizuka, Harutaka Katano, Shutoku Matsuyama, Naganori Nao, Kazuya Shirato, Motoi Suzuki, Hideki Hasegawa, Takaji Wakita, Makoto Takeda, Tadaki Suzuki, Makoto Kuroda
EPI_ISL_410535	BetaCoV/Singapore/4/2020	Asia / Singapore	2020-02-03	National Centre for Infectious Diseases	Programme in Emerging Infectious Diseases, Duke-NUS Medical School	Danielle E Anderson, Martin Linster, Yan Zhuang, Jayanthi Jayakumar, David CB Lye, Yee Sin Leo, Barnaby E Young, Yvonne CF Su, Gavin JD Smith
EPI_ISL_410537	BetaCoV/Singapore/6/2020	Asia / Singapore	2020-02-09	Singapore General Hospital, Molecular Laboratory, Division of Pathology	Programme in Emerging Infectious Diseases, Duke-NUS Medical School	Danielle E Anderson, Martin Linster, Yan Zhuang, Jayanthi Jayakumar, Kian Sing Chan, Lynette LE Oon, Shirin Kalimuddin, Jenny GH Low, Yvonne CF Su, Gavin JD Smith
EPI_ISL_410536	BetaCoV/Singapore/5/2020	Asia / Singapore	2020-02-06	Singapore General Hospital, Molecular Laboratory, Division of Pathology	Programme in Emerging Infectious Diseases, Duke-NUS Medical School	Danielle E Anderson, Martin Linster, Yan Zhuang, Jayanthi Jayakumar, Kian Sing Chan, Lynette LE Oon, Shirin Kalimuddin, Jenny GH Low, Yvonne CF Su, Gavin JD Smith
EPI_ISL_407215	BetaCoV/USA/WA1-F6/2020	North America / USA / Washington	2020-01-25	Washington State Department of Health	Pathogen Discovery, Respiratory Viruses Branch, Division of Viral Diseases, Centers for Dieases Control and Prevention	Krista Queen, Azaibi Tamin, Jennifer Harcourt, Ying Tao, Clinton R. Paden, Jing Zhang, Yan Li, Anna Uehara, Xiaoyan Lu, Shifaq Kamili, Rashi Gautam, Haibin Wang, Janna' R. Murray, Susan I. Gerber, Stephen Lindstrom, Natalie Thornburg, Suxiang Tong
EPI_ISL_410539	BetaCoV/pangolin/Guangxi/P1E/2017	Asia / China / Guangxi	2017	Beijing Institute of Microbiology and Epidemiology	Beijing Institute of Microbiology and Epidemiology	Wu-Chun Cao; Tommy Tsan-Yuk Lam; Na Jia; Ya-Wei Zhang; Jia-Fu Jiang; Bao-Gui Jiang
EPI_ISL_410541	BetaCoV/pangolin/Guangxi/P5E/2017	Asia / China / Guangxi	2017	Beijing Institute of Microbiology and Epidemiology	Beijing Institute of Microbiology and Epidemiology	Wu-Chun Cao; Tommy Tsan-Yuk Lam; Na Jia; Ya-Wei Zhang; Jia-Fu Jiang; Bao-Gui Jiang
EPI_ISL_410540	BetaCoV/pangolin/Guangxi/P5L/2017	Asia / China / Guangxi	2017	Beijing Institute of Microbiology and Epidemiology	Beijing Institute of Microbiology and Epidemiology	Wu-Chun Cao; Tommy Tsan-Yuk Lam; Na Jia; Ya-Wei Zhang; Jia-Fu Jiang; Bao-Gui Jiang
EPI_ISL_410538	BetaCoV/pangolin/Guangxi/P4L/2017	Asia / China / Guangxi	2017	Beijing Institute of Microbiology and Epidemiology	Beijing Institute of Microbiology and Epidemiology	Wu-Chun Cao; Tommy Tsan-Yuk Lam; Na Jia; Ya-Wei Zhang; Jia-Fu Jiang; Bao-Gui Jiang
EPI_ISL_410543	BetaCoV/pangolin/Guangxi/P3B/2017	Asia / China / Guangxi	2017	Beijing Institute of Microbiology and Epidemiology	Beijing Institute of Microbiology and Epidemiology	Wu-Chun Cao; Tommy Tsan-Yuk Lam; Na Jia; Ya-Wei Zhang; Jia-Fu Jiang; Bao-Gui Jiang
EPI_ISL_410542	BetaCoV/pangolin/Guangxi/P2V/2017	Asia / China / Guangxi	2017	Beijing Institute of Microbiology and Epidemiology	Beijing Institute of Microbiology and Epidemiology	Wu-Chun Cao; Tommy Tsan-Yuk Lam; Na Jia; Ya-Wei Zhang; Jia-Fu Jiang; Bao-Gui Jiang
EPI_ISL_410544	BetaCoV/pangolin/Guangdong/P2S/2019	Asia / China / Guangdong	2019	Beijing Institute of Microbiology and Epidemiology	Beijing Institute of Microbiology and Epidemiology	Wu-Chun Cao; Tommy Tsan-Yuk Lam; Na Jia; Ya-Wei Zhang; Jia-Fu Jiang; Bao-Gui Jiang
EPI_ISL_410717	BetaCoV/Australia/QLD03/2020	Oceania / Australia / Queensland / Gold Coast	2020-02-05	Pathology Queensland	Public Health Virology Laboratory	Ben Huang, Alyssa Pyke, Amanda De Jong, Andrew Van Den Hurk, Carmel Taylor, David Warrilow, Doris Genge, Elisabeth Gamez, Glen Hewitson, Ian Maxwell Mackay, Inga Sultana, Jamie McMahon, Jean Barcelon, Judy Northill, Mitchell Finger, Natalie Simpson, Neelima Nair, Peter Burtonclay, Peter Moore, Sarah Wheatley, Sean Moody, Sonja Hall-Mendelin, Timothy Gardam, and Frederick Moore.
EPI_ISL_410718	BetaCoV/Australia/QLD04/2020	Oceania / Australia / Queensland / Gold Coast	2020-02-05	Pathology Queensland	Public Health Virology Laboratory	Ben Huang, Alyssa Pyke, Amanda De Jong, Andrew Van Den Hurk, Carmel Taylor, David Warrilow, Doris Genge, Elisabeth Gamez, Glen Hewitson, Ian Maxwell Mackay, Inga Sultana, Jamie McMahon, Jean Barcelon, Judy Northill, Mitchell Finger, Natalie Simpson, Neelima Nair, Peter Burtonclay, Peter Moore, Sarah Wheatley, Sean Moody, Sonja Hall-Mendelin, Timothy Gardam, and Frederick Moore.
EPI_ISL_410713	BetaCoV/Singapore/7/2020	Asia / Singapore	2020-01-27	National Public Health Laboratory, National Centre for Infectious Diseases	National Public Health Laboratory, National Centre for Infectious Diseases	Octavia S, Mak TM, Cui L, Lin RTP
EPI_ISL_410716	BetaCoV/Singapore/10/2020	Asia / Singapore	2020-02-04	National Public Health Laboratory, National Centre for Infectious Diseases	National Centre for Infectious Diseases, National Centre for Infectious Diseases	Octavia S, Mak TM, Cui L, Lin RTP
EPI_ISL_407894	BetaCoV/Australia/QLD01/2020	Oceania / Australia / Queensland / Gold Coast	2020-01-28	Pathology Queensland	Public Health Virology Laboratory	Ben Huang, Alyssa Pyke, Amanda De Jong, Andrew Van Den Hurk, Carmel Taylor, David Warrilow, Doris Genge, Elisabeth Gamez, Glen Hewitson, Ian Maxwell Mackay, Inga Sultana, Jamie McMahon, Jean Barcelon, Judy Northill, Mitchell Finger, Natalie Simpson, Neelima Nair, Peter Burtonclay, Peter Moore, Sarah Wheatley, Sean Moody, Sonja Hall-Mendelin, Timothy Gardam, and Frederick Moore.
EPI_ISL_407896	BetaCoV/Australia/QLD02/2020	Oceania / Australia / Queensland / Gold Coast	2020-01-30	Pathology Queensland	Public Health Virology Laboratory	Ben Huang, Alyssa Pyke, Amanda De Jong, Andrew Van Den Hurk, Carmel Taylor, David Warrilow, Doris Genge, Elisabeth Gamez, Glen Hewitson, Ian Maxwell Mackay, Inga Sultana, Jamie McMahon, Jean Barcelon, Judy Northill, Mitchell Finger, Natalie Simpson, Neelima Nair, Peter Burtonclay, Peter Moore, Sarah Wheatley, Sean Moody, Sonja Hall-Mendelin, Timothy Gardam, and Frederick Moore.
EPI_ISL_410714	BetaCoV/Singapore/8/2020	Asia / Singapore	2020-02-03	National Public Health Laboratory, National Centre for Infectious Diseases	National Public Health Laboratory, National Centre for Infectious Diseases	Octavia S, Mak TM, Cui L, Lin RTP
EPI_ISL_410715	BetaCoV/Singapore/9/2020	Asia / Singapore	2020-02-04	National Public Health Laboratory, National Centre for Infectious Diseases	National Public Health Laboratory, National Centre for Infectious Diseases	Octavia S, Mak TM, Cui L, Lin RTP
EPI_ISL_410719	BetaCoV/Singapore/11/2020	Asia / Singapore	2020-02-02	National Public Health Laboratory	National Public Health Laboratory	Octavia S, Mak TM, Cui L, Lin RTP
EPI_ISL_410545	BetaCoV/Italy/INMI1-isl/2020	Europe / Italy / Rome	2020-01-29	INMI Lazzaro Spallanzani IRCCS	Laboratory of Virology, INMI Lazzaro Spallanzani IRCCS	Maria R. Capobianchi, Cesare E. M. Gruber, Martina Rueca, Barbara Bartolini, Francesco Messina, Emanuela Giombini, Francesca Colavita, Concetta Castilletti, Eleonora Lalle, Fabrizio Carletti, Emanuele Nicastri, Giuseppe Ippolito.
EPI_ISL_410546	BetaCoV/Italy/INMI1-cs/2020	Europe / Italy / Rome	2020-01-31	INMI Lazzaro Spallanzani IRCCS	Laboratory of Virology, INMI Lazzaro Spallanzani IRCCS	Maria R. Capobianchi, Cesare E. M. Gruber, Martina Rueca, Fabrizio Carletti, Barbara Bartolini, Francesco Messina, Emanuela Giombini, Francesca Colavita, Concetta Castilletti, Eleonora Lalle, Emanuele Nicastri, Giuseppe Ippolito.
EPI_ISL_410720	BetaCoV/France/IDF0372-isl/2020	Europe / France / Ile-de-France / Paris	2020-01-23	Department of Infectious and Tropical Diseases, Bichat Claude Bernard Hospital, Paris	National Reference Center for Viruses of Respiratory Infections, Institut Pasteur, Paris	Mélanie Albert, Marion Barbet, Sylvie Behillil, Méline Bizard, Angela Brisebarre, Flora Donati, Vincent Enouf, Maud Vanpeene, Sylvie van der Werf, Yazdan Yazdanpanah, Xavier Lescure.
EPI_ISL_410984	BetaCoV/France/IDF0515-isl/2020	Europe / France / Ile-de-France / Paris	2020-01-29	Department of Infectious and Tropical Diseases, Bichat Claude Bernard Hospital, Paris	National Reference Center for Viruses of Respiratory Infections, Institut Pasteur, Paris	Mélanie Albert, Marion Barbet, Sylvie Behillil, Méline Bizard, Angela Brisebarre, Flora Donati, Vincent Enouf, Maud Vanpeene, Sylvie van der Werf, Yazdan Yazdanpanah, Xavier Lescure
EPI_ISL_410721	BetaCoV/pangolin/Guandong/1/2019	Asia / China / Guangdong	2019	South China Agricultural University	South China Agricultural University	Yongyi Shen, Lihua Xiao, Wu Chen
EPI_ISL_411060	BetaCoV/Fujian/8/2020	Asia / China / Fujian	2020-01-21	Fujian Center for Disease Control and Prevention	Fujian Center for Disease Control and Prevention	Chen Wei, Zhang Yanhua, He Wenxiang, Weng Yuwei
EPI_ISL_411066	BetaCoV/Fujian/13/2020	Asia / China / Fujian	2020-01-22	Fujian Center for Disease Control and Prevention	Fujian Center for Disease Control and Prevention	Chen Wei, Zhang Yanhua, He Wenxiang, Weng Yuwei
EPI_ISL_411218	BetaCoV/France/IDF0571/2020	Europe / France / Ile-de-France / Paris	2020-02-02	Department of Infectious and Tropical Diseases, Bichat Claude Bernard Hospital, Paris	Laboratoire Virpath, CIRI U111, UCBL1, INSERM, CNRS, ENS Lyon	Olivier Terrier, Aurélien Traversier, Julien Fouret, Yazdan Yazdanpanah, Xavier Lescure, Catherine Legras-Lachuer, Alexandre Gaymard, Bruno Lina, Manuel Rosa-Calatrava
EPI_ISL_411219	BetaCoV/France/IDF0386-islP1/2020	Europe / France / Ile-de-France / Paris	2020-01-28	Department of Infectious and Tropical Diseases, Bichat Claude Bernard Hospital, Paris	Laboratoire Virpath, CIRI U111, UCBL1, INSERM, CNRS, ENS Lyon	Olivier Terrier, Aurélien Traversier, Julien Fouret, Yazdan Yazdanpanah, Xavier Lescure, Alexandre Gaymard, Bruno Lina, Manuel Rosa-Calatrava
EPI_ISL_411220	BetaCoV/France/IDF0386-islP3/2020	Europe / France / Ile-de-France / Paris	2020-01-28	Department of Infectious and Tropical Diseases, Bichat Claude Bernard Hospital, Paris	Laboratoire Virpath, CIRI U111, UCBL1, INSERM, CNRS, ENS Lyon	Olivier Terrier, Aurélien Traversier, Julien Fouret, Yazdan Yazdanpanah, Xavier Lescure, Alexandre Gaymard, Bruno Lina, Manuel Rosa-Calatrava
EPI_ISL_411902	BetaCoV/Cambodia/0012/2020	Asia / Cambodia / Sihanoukville	2020-01-27	Virology Unit, Institut Pasteur du Cambodge.	Virology Unit, Institut Pasteur du Cambodge (Sequencing done by: Jessica E Manning/Jennifer A Bohl at Malaria and Vector Research Research Laboratory, National Institute of Allergy and Infectious Diseases and Vida Ahyong from Chan-Zuckerberg Biohub)	Erik A Karlsson, Jennifer A Bohl, Vida Ahyong, Veasna Duong, Philippe Dussart, Jessica E Manning.
EPI_ISL_411915	BetaCoV/Taiwan/CGMH-CGU-01/2020	Asia / Taiwan / Taoyuan	2020-01-25	Laboratory Medicine	Department of Laboratory Medicine, Lin-Kou Chang Gung Memorial Hospital, Taoyuan, Taiwan.	Kuo-Chien Tsao, Yu-Nong Gong, Shu-Li Yang, Yi-Chun Li, Chung-Guei Huang, Yhu-Chering Huang, Shin-Ru Shih
EPI_ISL_411926	BetaCoV/Taiwan/3/2020	Asia / Taiwan / Taipei	2020-01-24	Taiwan Centers for Disease Control	Taiwan Centers for Disease Control	Ji-Rong Yang, Yu-Chi-Lin, Jung-Jung Mu, Ming-Tsan-Liu
EPI_ISL_411927	BetaCoV/Taiwan/4/2020	Asia / Taiwan / Taipei	2020-01-28	Taiwan Centers for Disease Control	Taiwan Centers for Disease Control	Ji-Rong Yang, Yu-Chi-Lin, Jung-Jung Mu, Ming-Tsan-Liu
EPI_ISL_406799	BetaCov/Wuhan/WH02/2019	Asia / China / Wuhan	2019-12-31	General Hospital of Central Theater Command of People's Liberation Army of China	BGI & Institute of Microbiology, Chinese Academy of Sciences & Shandong First Medical University & Shandong Academy of Medical Sciences & General Hospital of Central Theater Command of People's Liberation Army of China	Weijun Chen, Yuhai Bi, Weifeng Shi and Zhenhong Hu
EPI_ISL_407193	BetaCoV/South Korea/KCDC03/2020	Asia / South Korea / Gyeonggi-do	2020-01-25	Korea Centers for Disease Control & Prevention (KCDC) Center for Laboratory Control of Infectious Diseases Division of Viral Diseases	Korea Centers for Disease Control & Prevention (KCDC) Center for Laboratory Control of Infectious Diseases Division of Viral Diseases	Jeong-Min Kim, Yoon-Seok Chung, Namjoo Lee, Mi-Seon Kim, SangHee Woo, Hye-Joon Jo, Sehee Park, Heui Man Kim, Myung Guk Han
EPI_ISL_411950	BetaCoV/Jiangsu/JS01/2020	Asia / China / Jiangsu	2020-01-23	NHC Key laboratory of Enteric Pathogenic Microbiology, Institute of Pathogenic Microbiology	Jiangsu Provincial Center for Disease Control & Prevention	Lunbiao Cui,Kangchen Zhao,Xiaojuan Zhu,Yiyue Ge,Tao Wu,Bin Wu,Yin Chen,Fengcai Zhu,Baoli Zhu,Ming Wu
EPI_ISL_411953	BetaCoV/Jiangsu/JS03/2020	Asia / China / Jiangsu	2020-01-24	NHC Key laboratory of Enteric Pathogenic Microbiology, Institute of Pathogenic Microbiology	Jiangsu Provincial Center for Disease Control & Prevention	Kangchen Zhao, Xiaojuan Zhu, Lunbiao Cui, Tao Wu, Yiyue Ge, Bin Wu, Yin Chen, Fengcai Zhu, Baoli Zhu, Ming Wu
EPI_ISL_411952	BetaCoV/Jiangsu/JS02/2020	Asia / China / Jiangsu	2020-01-24	NHC Key laboratory of Enteric Pathogenic Microbiology, Institute of Pathogenic Microbiology	Jiangsu Provincial Center for Disease Control & Prevention	Kangchen Zhao, Xiaojuan Zhu, Lunbiao Cui, Tao Wu, Yiyue Ge, Bin Wu, Yin Chen, Fengcai Zhu, Baoli Zhu, Ming Wu
EPI_ISL_411929	BetaCoV/South Korea/SNU01/2020	Asia / South Korea	2020-01	unknown	Department of Clinical Diagnostics	Park,W.B., Kwon,N.-J., Choi,S.-J., Kang,C.K., Choe,P.G., Kim,J.Y., Yun,J., Lee,G.-W., Seong,M.-W., Kim,N., Seo,J.-S. and Oh,M.-D.
EPI_ISL_411954	BetaCoV/USA/CA7/2020	North America / USA / California	2020-02-06	California Department of Public Health	Pathogen Discovery, Respiratory Viruses Branch, Division of Viral Diseases, Centers for Dieases Control and Prevention	Krista Queen, Anna Uehara, Jing Zhang, Yan Li, Ying Tao, Clinton R. Paden, Haibin Wang, Shifaq Kamili, Xiaoyan Lu, Brian Lynch, Senthil Kumar K. Sakthivel, Brett L. Whitaker, Lijuan Wang, Janna' R. Murray, Susan I. Gerber, Stephen Lindstrom, Suxiang Tong
EPI_ISL_411955	BetaCoV/USA/CA8/2020	North America / USA / California	2020-02-10	California Department of Public Health	Pathogen Discovery, Respiratory Viruses Branch, Division of Viral Diseases, Centers for Dieases Control and Prevention	Krista Queen, Anna Uehara, Jing Zhang, Yan Li, Ying Tao, Clinton R. Paden, Haibin Wang, Shifaq Kamili, Xiaoyan Lu, Brian Lynch, Senthil Kumar K. Sakthivel, Brett L. Whitaker, Lijuan Wang, Janna' R. Murray, Susan I. Gerber, Stephen Lindstrom, Suxiang Tong
EPI_ISL_411956	BetaCoV/USA/TX1/2020	North America / USA / Texas	2020-02-11	Texas Department of State Health Services	Pathogen Discovery, Respiratory Viruses Branch, Division of Viral Diseases, Centers for Dieases Control and Prevention	Krista Queen, Anna Uehara, Jing Zhang, Yan Li, Ying Tao, Clinton R. Paden, Haibin Wang, Shifaq Kamili, Xiaoyan Lu, Brian Lynch, Senthil Kumar K. Sakthivel, Brett L. Whitaker, Lijuan Wang, Janna' R. Murray, Susan I. Gerber, Stephen Lindstrom, Suxiang Tong
EPI_ISL_411951	BetaCoV/Sweden/01/2020	Europe / Sweden	2020-02-07	unknown	Unit for Laboratory Development and Technology Transfer, Public Health Agency of Sweden	Bengner,M., Palmerus,M., Lindsjo,O., Lind Karlberg,M., Monteil,V., Appelberg,S., Brave,A., Muradrasoli,S. and Tegmark-Wisell,K.
EPI_ISL_411957	BetaCoV/China/WH-09/2020	Asia / China	2020-01-08	unknown	Key Laboratory of Human Diseases, Comparative Medicine, Institute of Laboratory Animal Science	Linlin,B., Lili,R., Shuran,G., Jiangning,L., Feifei,Q., Qi,L., Fengdi,L., Jing,X., Wei,D., Pin,Y., Yanfeng,X., Yajin,Q., Hong,G., Qiang,W., Mingya,L., Guanpeng,W., Shunyi,W., Zhiqi,S., Li,G., Lan,C., Conghui,W., Ying,W., Xinming,W., Yan,X., Qi,J. and Chuan,Q.
EPI_ISL_411958	BetaCoV/China/HS_8/2020	Asia / China / HuaShang	2020-01-22	unknown	Bioinfo, Vision Medicals, Lianhe,	Zhang,W.H
EPI_ISL_411959	BetaCoV/China/HS_17/2020	Asia / China / HuaShang	2020-01-23	unknown	Bioinfo, Vision Medicals, Lianhe	Zhang,W.H
EPI_ISL_411960	BetaCoV/China/HS_18/2020	Asia / China / HuaShang	2020-01-23	unknown	Bioinfo, Vision Medicals, Lianhe	Zhang,W.H
EPI_ISL_411961	BetaCoV/China/HS_38/2020	Asia / China / HuaShang	2020-01-25	unknown	Bioinfo, Vision Medicals, Lianhe	Zhang,W.H
EPI_ISL_411962	BetaCoV/China/HS_46/2020	Asia / China / HuaShang	2020-01-26	unknown	Bioinfo, Vision Medicals, Lianhe	Zhang,W.H
EPI_ISL_411963	BetaCoV/China/HS_64/2020	Asia / China / HuaShang	2020-01-28	unknown	Bioinfo, Vision Medicals, Lianhe	Zhang,W.H
EPI_ISL_411964	BetaCoV/China/HS_84/2020	Asia / China / HuaShang	2020-01-30	unknown	Bioinfo, Vision Medicals, Lianhe	Zhang,W.H
EPI_ISL_411965	BetaCoV/China/HS_86/2020	Asia / China / HuaShang	2020-01-30	unknown	Bioinfo, Vision Medicals, Lianhe	Zhang,W.H
EPI_ISL_411966	BetaCoV/China/HS_92/2020	Asia / China / HuaShang	2020-01-31	unknown	Bioinfo, Vision Medicals, Lianhe	Zhang,W.H
EPI_ISL_411967	BetaCoV/China/HS_194/2020	Asia / China / HuaShang	2020-02-06	unknown	Bioinfo, Vision Medicals, Lianhe	Zhang,W.H
EPI_ISL_412026	BetaCoV/Hefei/2/2020	Asia / China / Anhui / Hefei	2020-02-23	Second Hospital of Anhui Medical University	Second Hospital of Anhui Medical University	Changtai Wang, Zhongping Liua, Zixiang Chen, Xin Huang, Mengyuan Xua, Tengfei He, Mengji Lu, Zhenhua Zhang
EPI_ISL_411949	BetaCoV/Shanghai/SH-01/2020	Asia / China / Shanghai	2020-01-16	unknown	Pathogenic microbiology laboratory，Huashan Hospital, Fudan University	Jing-Wen Ai, Yi Zhang, Hao-Cheng Zhang, Teng Xu, Wen-Hong Zhang
EPI_ISL_412028	BetaCoV/Hong Kong/VM20001061/2020	Asia / Hong Kong	2020-01-22	Hong Kong Department of Health	School of Public Health, The University of Hon g Kong	Dominic N.C. Tsang, Daniel K.W. Chu, Leo L.M. Poon, Malik Peiris
EPI_ISL_412029	BetaCoV/Hong Kong/VM20001988/2020	Asia / Hong Kong	2020-01-30	Hong Kong Department of Health	The University of Hong Kong	Dominic N.C. Tsang, Daniel K.W. Chu, Leo L.M. Poon, Malik Peiris
EPI_ISL_412030	BetaCoV/Hong Kong/VB20026565/2020	Asia / Hong Kong	2020-02-01	Hong Kong Department of Health	School of Public Health, The University of Hon g Kong	Dominic N.C. Tsang, Daniel K.W. Chu, Leo L.M. Poon, Malik Peiris
EPI_ISL_412034	BetaCoV/Wuhan/Tongji-01/2020	Asia / China / Wuhan	2020-01	unknown	Department of Clinical Laboratory, Tongji Hospital	Liu,W., Zhang,Q., Song,H., Xiang,R., Sun,Z. and Liu,Y
EPI_ISL_412035	BetaCoV/Wuhan/Tongji-02/2020	Asia / China / Wuhan	2020-01	unknown	Department of Clinical Laboratory, Tongji Hospital	Liu,W., Zhang,Q., Song,H., Xiang,R., Sun,Z. and Liu,Y
EPI_ISL_412036	BetaCoV/Wuhan/Tongji-03/2020	Asia / China / Wuhan	2020-01	unknown	Department of Clinical Laboratory, Tongji Hospital	Liu,W., Zhang,Q., Song,H., Xiang,R., Sun,Z. and Liu,Y
EPI_ISL_412037	BetaCoV/Wuhan/Tongji-04/2020	Asia / China / Wuhan	2020-01	unknown	Department of Clinical Laboratory, Tongji Hospital	Liu,W., Zhang,Q., Song,H., Xiang,R., Sun,Z. and Liu,Y
EPI_ISL_412038	BetaCoV/Wuhan/Tongji-05/2020	Asia / China / Wuhan	2020-01	unknown	Department of Clinical Laboratory, Tongji Hospital	Liu,W., Zhang,Q., Song,H., Xiang,R., Sun,Z. and Liu,Y
EPI_ISL_412039	BetaCoV/Wuhan/Tongji-06/2020	Asia / China / Wuhan	2020-01	unknown	Department of Clinical Laboratory, Tongji Hospital	Liu,W., Zhang,Q., Song,H., Xiang,R., Sun,Z. and Liu,Y
EPI_ISL_412041	BetaCoV/Shenzhen/HKU-SZ-001/2020	Asia / China / Shenzhen	2020-01	unknown	University of Hong Kong-Shenzhen Hospital	Chan,J.F.-W., Yuan,S., Kok,K.H., To,K.K.-W., Chu,H., Yang,J., Xing,F., Liu,J., Yip,C.C.-Y., Poon,R.W.-S., Tsai,H.W., Lo,S.K.-F., Chan,K.H., Poon,V.K.-M., Chan,W.M., Ip,J.D., Cai,J.P., Cheng,V.C.-C., Chen,H., Hui,C.K.-M. and Yuen,K.Y
EPI_ISL_412042	BetaCoV/Shenzhen/HKU-SZ-004/2020	Asia / China / Shenzhen	2020-01	unknown	University of Hong Kong-Shenzhen Hospital	Chan,J.F.-W., Yuan,S., Kok,K.H., To,K.K.-W., Chu,H., Yang,J., Xing,F., Liu,J., Yip,C.C.-Y., Poon,R.W.-S., Tsai,H.W., Lo,S.K.-F., Chan,K.H., Poon,V.K.-M., Chan,W.M., Ip,J.D., Cai,J.P., Cheng,V.C.-C., Chen,H., Hui,C.K.-M. and Yuen,K.Y.
EPI_ISL_412043	BetaCoV/Shenzhen/HKU-SZ-001/2020	Asia / China / Shenzhen	2020-01	unknown	University of Hong Kong-Shenzhen Hospital	Chan,J.F.-W., Yuan,S., Kok,K.H., To,K.K.-W., Chu,H., Yang,J., Xing,F., Liu,J., Yip,C.C.-Y., Poon,R.W.-S., Tsai,H.W., Lo,S.K.-F., Chan,K.H., Poon,V.K.-M., Chan,W.M., Ip,J.D., Cai,J.P., Cheng,V.C.-C., Chen,H., Hui,C.K.-M. and Yuen,K.Y.
EPI_ISL_412044	BetaCoV/Shenzhen/HKU-SZ-002b/2020	Asia / China / Shenzhen	2020-01	unknown	University of Hong Kong-Shenzhen Hospital	Chan,J.F.-W., Yuan,S., Kok,K.H., To,K.K.-W., Chu,H., Yang,J., Xing,F., Liu,J., Yip,C.C.-Y., Poon,R.W.-S., Tsai,H.W., Lo,S.K.-F., Chan,K.H., Poon,V.K.-M., Chan,W.M., Ip,J.D., Cai,J.P., Cheng,V.C.-C., Chen,H., Hui,C.K.-M. and Yuen,K.Y.
EPI_ISL_412045	BetaCoV/Shenzhen/HKU-SZ-004/2020	Asia / China / Shenzhen	2020-01	unknown	University of Hong Kong-Shenzhen Hospital	Chan,J.F.-W., Yuan,S., Kok,K.H., To,K.K.-W., Chu,H., Yang,J., Xing,F., Liu,J., Yip,C.C.-Y., Poon,R.W.-S., Tsai,H.W., Lo,S.K.-F., Chan,K.H., Poon,V.K.-M., Chan,W.M., Ip,J.D., Cai,J.P., Cheng,V.C.-C., Chen,H., Hui,C.K.-M. and Yuen,K.Y.
EPI_ISL_412046	BetaCoV/Shenzhen/HKU-SZ-005/2020	Asia / China / Shenzhen	2020-01	unknown	University of Hong Kong-Shenzhen Hospital	Chan,J.F.-W., Yuan,S., Kok,K.H., To,K.K.-W., Chu,H., Yang,J., Xing,F., Liu,J., Yip,C.C.-Y., Poon,R.W.-S., Tsai,H.W., Lo,S.K.-F., Chan,K.H., Poon,V.K.-M., Chan,W.M., Ip,J.D., Cai,J.P., Cheng,V.C.-C., Chen,H., Hui,C.K.-M. and Yuen,K.Y.
EPI_ISL_412050	BetaCoV/China/HKU-SZ-007b/2020	Asia / China	2020-01	unknown	The University of Hong Kong- Shenzhen Hospital	Chan,J.F.-W., Yuan,S., Kok,K.H., To,K.K.-W., Chu,H., Yang,J., Xing,F., Liu,J., Yip,C.C.-Y., Poon,R.W.-S., Tsai,H.W., Lo,S.K.-F., Chan,K.H., Poon,V.K.-M., Chan,W.M., Ip,J.D., Cai,J.P., Cheng,V.C.-C., Chen,H., Hui,C.K.-M. and Yuen,K.Y.
EPI_ISL_412049	BetaCoV/China/HKU-SZ-007a/2020	Asia / China	2020-01	unknown	University of Hong Kong- Shenzhen Hospital	Chan,J.F.-W., Yuan,S., Kok,K.H., To,K.K.-W., Chu,H., Yang,J., Xing,F., Liu,J., Yip,C.C.-Y., Poon,R.W.-S., Tsai,H.W., Lo,S.K.-F., Chan,K.H., Poon,V.K.-M., Chan,W.M., Ip,J.D., Cai,J.P., Cheng,V.C.-C., Chen,H., Hui,C.K.-M. and Yuen,K.Y.
EPI_ISL_412051	BetaCoV/China/HKU-SZ-007c/2020	Asia / China	2020-01	unknown	The University of Hong Kong- Shenzhen Hospital	Chan,J.F.-W., Yuan,S., Kok,K.H., To,K.K.-W., Chu,H., Yang,J., Xing,F., Liu,J., Yip,C.C.-Y., Poon,R.W.-S., Tsai,H.W., Lo,S.K.-F., Chan,K.H., Poon,V.K.-M., Chan,W.M., Ip,J.D., Cai,J.P., Cheng,V.C.-C., Chen,H., Hui,C.K.-M. and Yuen,K.Y.
EPI_ISL_412052	BetaCoV/China/HKU-SZ-007a/2020	Asia / China	2020-01	unknown	The University of Hong Kong- Shenzhen Hospital	Chan,J.F.-W., Yuan,S., Kok,K.H., To,K.K.-W., Chu,H., Yang,J., Xing,F., Liu,J., Yip,C.C.-Y., Poon,R.W.-S., Tsai,H.W., Lo,S.K.-F., Chan,K.H., Poon,V.K.-M., Chan,W.M., Ip,J.D., Cai,J.P., Cheng,V.C.-C., Chen,H., Hui,C.K.-M. and Yuen,K.Y.
EPI_ISL_412053	BetaCoV/China/HKU-SZ-007b/2020	Asia / China	2020-01	unknown	The University of Hong Kong- Shenzhen Hospital	Chan,J.F.-W., Yuan,S., Kok,K.H., To,K.K.-W., Chu,H., Yang,J., Xing,F., Liu,J., Yip,C.C.-Y., Poon,R.W.-S., Tsai,H.W., Lo,S.K.-F., Chan,K.H., Poon,V.K.-M., Chan,W.M., Ip,J.D., Cai,J.P., Cheng,V.C.-C., Chen,H., Hui,C.K.-M. and Yuen,K.Y.
EPI_ISL_412054	BetaCoV/China/HKU-SZ-007c/2020	Asia / China	2020-01	unknown	The University of Hong Kong- Shenzhen Hospital	Chan,J.F.-W., Yuan,S., Kok,K.H., To,K.K.-W., Chu,H., Yang,J., Xing,F., Liu,J., Yip,C.C.-Y., Poon,R.W.-S., Tsai,H.W., Lo,S.K.-F., Chan,K.H., Poon,V.K.-M., Chan,W.M., Ip,J.D., Cai,J.P., Cheng,V.C.-C., Chen,H., Hui,C.K.-M. and Yuen,K.Y.
EPI_ISL_408668	BetaCoV/Vietnam/VR03-38142/2020	Asia / Vietnam / Thanh Hoa	2020-01-24	National Influenza Center - National Institute of Hygiene and Epidemiology (NIHE)	National Influenza Center - National Institute of Hygiene and Epidemiology (NIHE)	Ung Thi Hong Trang, Hoang Vu Mai Phuong, Nguyen Le Khanh Hang, Nguyen Vu Son, Le Thi Thanh, Vuong Duc Cuong, Nguyen Phuong Anh, Pham Thi Hien, Tran Thu Huong, Le Thi Quynh Mai,
EPI_ISL_412387	BetaCoV/Shandong/LY001/2020	Asia / China / Shandong / Linyi county	2020-01-21	Shandong Provincial Center for Disease Control and Prevention	Beijing Institute of Microbiology and Epidemiology	Xiao-Lin Jiang, Wen-Kui Sun, Xiang-Na Zhao, Yang Hang, Zeng-Qiang Kou, Lin-Yao, Li-Jun Duan, Xiao Wei, Mai-Juan Ma, Dian-Ming Kang
EPI_ISL_412418	BetaCoV/Shandong/LY002/2020	Asia / China / Shandong / Linyi	2020-01-21	Shandong Provincial Center for Disease Control and Prevention	Beijing Institute of Microbiology and Epidemiology	Xiao-Lin Jiang, Wen-Kui Sun, Xiang-Na Zhao, Yang Hang, Zeng-Qiang Kou, Lin-Yao, Li-Jun Duan, Xiao Wei, Dian-Ming Kang, Mai-Juan Ma
EPI_ISL_412419	BetaCoV/Shandong/LY003/2020	Asia / China / Shandong / Linyi	2020-01-23	Shandong Provincial Center for Disease Control and Prevention	Beijing Institute of Microbiology and Epidemiology	Xiao-Lin Jiang, Wen-Kui Sun, Xiang-Na Zhao, Yang Hang, Zeng-Qiang Kou, Lin-Yao, Li-Jun Duan, Xiao Wei, Dian-Ming Kang, Mai-Juan Ma
EPI_ISL_412420	BetaCoV/Shandong/LY004/2020	Asia / China / Shandong / Linyi	2020-01-26	Shandong Provincial Center for Disease Control and Prevention	Beijing Institute of Microbiology and Epidemiology	Xiao-Lin Jiang, Wen-Kui Sun, Xiang-Na Zhao, Yang Hang, Zeng-Qiang Kou, Lin-Yao, Li-Jun Duan, Xiao Wei, Dian-Ming Kang, Mai-Juan Ma
EPI_ISL_412421	BetaCoV/Shandong/LY005/2020	Asia / China / Shandong / Linyi	2020-01-24	Shandong Provincial Center for Disease Control and Prevention	Beijing Institute of Microbiology and Epidemiology	Xiao-Lin Jiang, Wen-Kui Sun, Xiang-Na Zhao, Yang Hang, Zeng-Qiang Kou, Lin-Yao, Li-Jun Duan, Xiao Wei, Dian-Ming Kang, Mai-Juan Ma
EPI_ISL_412423	BetaCoV/Shandong/LY007/2020	Asia / China / Shandong / Linyi	2020-01-25	Shandong Provincial Center for Disease Control and Prevention	Beijing Institute of Microbiology and Epidemiology	Xiao-Lin Jiang, Wen-Kui Sun, Xiang-Na Zhao, Yang Hang, Zeng-Qiang Kou, Lin-Yao, Li-Jun Duan, Xiao Wei, Dian-Ming Kang, Mai-Juan Ma
EPI_ISL_412424	BetaCoV/Shandong/LY008/2020	Asia / China / Shandong / Linyi	2020-01-30	Shandong Provincial Center for Disease Control and Prevention	Beijing Institute of Microbiology and Epidemiology	Xiao-Lin Jiang, Wen-Kui Sun, Xiang-Na Zhao, Yang Hang, Zeng-Qiang Kou, Lin-Yao, Li-Jun Duan, Xiao Wei, Dian-Ming Kang, Mai-Juan Ma
EPI_ISL_412422	BetaCoV/Shandong/LY006/2020	Asia / China / Shandong / Linyi	2020-01-24	Shandong Provincial Center for Disease Control and Prevention	Beijing Institute of Microbiology and Epidemiology	Xiao-Lin Jiang, Wen-Kui Sun, Xiang-Na Zhao, Yang Hang, Zeng-Qiang Kou, Lin-Yao, Li-Jun Duan, Xiao Wei, Dian-Ming Kang, Mai-Juan Ma
EPI_ISL_412425	BetaCoV/Shandong/LY-H13/2020	Asia / China / Shandong / Linyi	2020-01-26	Shandong Provincial Center for Disease Control and Prevention	Beijing Institute of Microbiology and Epidemiology	Xiao-Lin Jiang, Wen-Kui Sun, Xiang-Na Zhao, Yang Hang, Zeng-Qiang Kou, Lin-Yao, Li-Jun Duan, Xiao Wei, Dian-Ming Kang, Mai-Juan Ma
EPI_ISL_412426	BetaCoV/Shandong/LY-H15/2020	Asia / China / Shandong / Linyi	2020-01-26	Shandong Provincial Center for Disease Control and Prevention	Beijing Institute of Microbiology and Epidemiology	Xiao-Lin Jiang, Wen-Kui Sun, Xiang-Na Zhao, Yang Hang, Zeng-Qiang Kou, Lin-Yao, Li-Jun Duan, Xiao Wei, Dian-Ming Kang, Mai-Juan Ma
EPI_ISL_412459	BetaCoV/Jingzhou/HBCDC-HB-01/2020	Asia / China / Hubei / Jingzhou	2020-01-08	Jingzhou Center for Disease Control and Prevention	Hubei Provincial Center for Disease Control and Prevention	Bin Fang, Xiang Li, Xiao Yu, Linlin Liu, Bo Yang, Faxian Zhan, Guojun Ye, Xixiang Huo, Junqiang Xu, Bo Yu, Kun Cai, Jing Li, Maoyi Chen,Jie Hu, Chunlin Mao, Yongzhong Jiang.
EPI_ISL_412860	BetaCoV/pangolin/China/MP789/2019	Asia / China	2019-03-19	unknown	SCSFRI, South China Sea Fisheries Research Institute, Chinese Academy of Fishery Sciences (SCSFRI, CAFS)	Jiang,J.-Z., Liu,P. and Chen,J.-P.
EPI_ISL_412116	BetaCoV/England/09c/2020	Europe / England	2020-02-09	Respiratory Virus Unit, Microbiology Services Colindale, Public Health England	Respiratory Virus Unit, Microbiology Services Colindale, Public Health England	Monica Galiano, Shahjahan Miah, Angie Lackenby, Omolola Akinbami, Tiina Talts, Leena Bhaw, Richard Myers, Steven Platt, Kirstin Edwards, Jonathan Hubb, Joanna Ellis, Maria Zambon
EPI_ISL_412862	BetaCoV/USA/CA9/2020	North America / USA / California / Solano	2020-02-23	California Department of Public Health	Pathogen Discovery, Respiratory Viruses Branch, Division of Viral Diseases, Centers for Disease Control and Prevention	Krista Queen, Anna Uehara, Jing Zhang, Yan Li, Ying Tao, Clinton R. Paden, Haibin Wang, Shifaq Kamili, Xiaoyan Lu, Brian Lynch, Senthil Kumar K. Sakthivel, Brett L. Whitaker, Lijuan Wang, Janna' R. Murray, Jasmine Padilla, Justin Lee, Susan I. Gerber, Stephen Lindstrom, Suxiang Tong
EPI_ISL_412869	BetaCoV/Korea/KCDC05/2020	Asia / South Korea /Seoul	2020-01-30	Division of Viral Diseases, Center for Laboratory Control of Infectious Diseases, Korea Centers for Diseases Control and Prevention	Division of Viral Diseases, Center for Laboratory Control of Infectious Diseases, Korea Centers for Diseases Control and Prevention	Jeong-Min Kim, Yoon-Seok Chung, Namjoo Lee, Mi-Seon Kim, Sang Hee Woo, Hye-Jun Jo, Sehee Park, Heui Man Kim, Myung Guk Han
EPI_ISL_412870	BetaCoV/Korea/KCDC06/2020	Asia / South Korea/ Seoul	2020-01-30	Division of Viral Diseases, Center for Laboratory Control of Infectious Diseases, Korea Centers for Diseases Control and Prevention	Division of Viral Diseases, Center for Laboratory Control of Infectious Diseases, Korea Centers for Diseases Control and Prevention	Jeong-Min Kim, Yoon-Seok Chung, Namjoo Lee, Mi-Seon Kim, Sang Hee Woo, Hye-Jun Jo, Sehee Park, Heui Man Kim, Myung Guk Han
EPI_ISL_412871	BetaCoV/Korea/KCDC07/2020	Asia / South Korea / Seoul	2020-01-31	Division of Viral Diseases, Center for Laboratory Control of Infectious Diseases, Korea Centers for Diseases Control and Prevention	Division of Viral Diseases, Center for Laboratory Control of Infectious Diseases, Korea Centers for Diseases Control and Prevention	Jeong-Min Kim, Yoon-Seok Chung, Namjoo Lee, Mi-Seon Kim, Sang Hee Woo, Hye-Jun Jo, Sehee Park, Heui Man Kim, Myung Guk Han
EPI_ISL_412872	BetaCoV/Korea/KCDC12/2020	Asia / South Korea / Gyeonggi-do	2020-02-01	Division of Viral Diseases, Center for Laboratory Control of Infectious Diseases, Korea Centers for Diseases Control and Prevention	Division of Viral Diseases, Center for Laboratory Control of Infectious Diseases, Korea Centers for Diseases Control and Prevention	Jeong-Min Kim, Yoon-Seok Chung, Namjoo Lee, Mi-Seon Kim, Sang Hee Woo, Hye-Jun Jo, Sehee Park, Heui Man Kim, Myung Guk Han
EPI_ISL_412873	BetaCoV/Korea/KCDC24/2020	Asia / South Korea / Chungcheongnam-do	2020-02-06	Division of Viral Diseases, Center for Laboratory Control of Infectious Diseases, Korea Centers for Diseases Control and Prevention	Division of Viral Diseases, Center for Laboratory Control of Infectious Diseases, Korea Centers for Diseases Control and Prevention	Jeong-Min Kim, Yoon-Seok Chung, Namjoo Lee, Mi-Seon Kim, Sang Hee Woo, Hye-Jun Jo, Sehee Park, Heui Man Kim, Myung Guk Han
EPI_ISL_409025	BetaCoV/Hong Kong/VM20002302/2020	Asia / Hong Kong	2020-02-01	Queen Elizabeth Hospital	Hong Kong Department of Health	Mak Gannon C.K., Cheng Peter K.C., Lam Edman T.K., Chan Rickjason C.W., Tsang Dominic N.C.
EPI_ISL_409022	BetaCoV/Hong Kong/VB20024950/2020	Asia / Hong Kong	2020-01-29	Princess Margaret Hospital	Hong Kong Department of Health	Mak Gannon C.K., Cheng Peter K.C., Lam Edman T.K., Chan Rickjason C.W., Tsang Dominic N.C.
EPI_ISL_409020	BetaCoV/Hong Kong/VM20001988/2020	Asia / Hong Kong	2020-01-30	Queen Elizabeth Hospital	Hong Kong Department of Health	Mak Gannon C.K., Cheng Peter K.C., Lam Edman T.K., Chan Rickjason C.W., Tsang Dominic N.C.
EPI_ISL_409002	BetaCoV/Hong Kong/VM20001776/2020	Asia / Hong Kong	2020-01-29	Queen Mary Hospital	Hong Kong Department of Health	Mak Gannon C.K., Cheng Peter K.C., Lam Edman T.K., Chan Rickjason C.W., Tsang Dominic N.C.
EPI_ISL_409001	BetaCoV/Hong Kong/VM20001794/2020	Asia / Hong Kong	2020-01-29	Queen Mary Hospital	Hong Kong Department of Health	Mak Gannon C.K., Cheng Peter K.C., Lam Edman T.K., Chan Rickjason C.W., Tsang Dominic N.C.
EPI_ISL_409000	BetaCoV/Hong Kong/VM20001403/2020	Asia / Hong Kong	2020-01-26	Tuen Mun Hospital	Hong Kong Department of Health	Mak Gannon C.K., Cheng Peter K.C., Lam Edman T.K., Chan Rickjason C.W., Tsang Dominic N.C.
EPI_ISL_408999	BetaCoV/Hong Kong/VM20001464/2020	Asia / Hong Kong	2020-01-25	Prince of Wales Hospital	Hong Kong Department of Health	Mak Gannon C.K., Cheng Peter K.C., Lam Edman T.K., Chan Rickjason C.W., Tsang Dominic N.C.
EPI_ISL_408997	BetaCoV/Hong Kong/VB20019923/2020	Asia / Hong Kong	2020-01-24	Prince of Wales Hospital	Hong Kong Department of Health	Mak Gannon C.K., Cheng Peter K.C., Lam Edman T.K., Chan Rickjason C.W., Tsang Dominic N.C.
EPI_ISL_408996	BetaCoV/Hong Kong/VB20019871/2020	Asia / Hong Kong	2020-01-24	Prince of Wales Hospital	Hong Kong Department of Health	Mak Gannon C.K., Cheng Peter K.C., Lam Edman T.K., Chan Rickjason C.W., Tsang Dominic N.C.
EPI_ISL_408995	BetaCoV/Hong Kong/VM20001218/2020	Asia / Hong Kong	2020-01-24	Tuen Mun Hospital	Hong Kong Department of Health	Mak Gannon C.K., Cheng Peter K.C., Lam Edman T.K., Chan Rickjason C.W., Tsang Dominic N.C.
EPI_ISL_409026	BetaCoV/Hong Kong/VM20002343/2020	Asia / Hong Kong	2020-02-03	Queen Elizabeth Hospital	Hong Kong Department of Health	Mak Gannon C.K., Cheng Peter K.C., Lam Edman T.K., Chan Rickjason C.W., Tsang Dominic N.C.
EPI_ISL_408994	BetaCoV/Hong Kong/VB20017970/2020	Asia / Hong Kong	2020-01-21	Prince of Wales Hospital	Hong Kong Department of Health	Mak Gannon C.K., Cheng Peter K.C., Lam Edman T.K., Chan Rickjason C.W., Tsang Dominic N.C.
EPI_ISL_408975	BetaCoV/Hong Kong/VM20001061/2020	Asia / Hong Kong	2020-01-22	Queen Elizabeth Hospital	Hong Kong Department of Health	Mak Gannon C.K., Cheng Peter K.C., Lam Edman T.K., Chan Rickjason C.W., Tsang Dominic N.C.
EPI_ISL_409024	BetaCoV/Hong Kong/VB20026565/2020	Asia / Hong Kong	2020-01-31	Caritas Medical Centre	Hong Kong Department of Health	Mak Gannon C.K., Cheng Peter K.C., Lam Edman T.K., Chan Rickjason C.W., Tsang Dominic N.C.
EPI_ISL_408998	BetaCoV/Hong Kong/VM20001387/2020	Asia / Hong Kong	2020-01-25	Ruttonjee Hospital	Hong Kong Department of Health	Mak Gannon C.K., Cheng Peter K.C., Lam Edman T.K., Chan Rickjason C.W., Tsang Dominic N.C.
EPI_ISL_409027	BetaCoV/Hong Kong/VM20002345/2020	Asia / Hong Kong	2020-02-03	Tseung Kwan O Hospital	Hong Kong Department of Health	Mak Gannon C.K., Cheng Peter K.C., Lam Edman T.K., Chan Rickjason C.W., Tsang Dominic N.C.
EPI_ISL_409023	BetaCoV/Hong Kong/VM20002162/2020	Asia / Hong Kong	2020-01-31	Queen Elizabeth Hospital	Hong Kong Department of Health	Mak Gannon C.K., Cheng Peter K.C., Lam Edman T.K., Chan Rickjason C.W., Tsang Dominic N.C.
EPI_ISL_412898	BetaCoV/Wuhan/HBCDC-HB-02/2019	Asia / China / Hubei / Wuhan	2019-12-30	Wuhan Jinyintan Hospital	Hubei Provincial Center for Disease Control and Prevention	Bin Fang, Xiang Li, Xiao Yu, Linlin Liu, Bo Yang, Faxian Zhan, Guojun Ye, Xixiang Huo, Junqiang Xu, Bo Yu, Kun Cai, Jing Li, Yongzhong Jiang.
EPI_ISL_412899	BetaCoV/Wuhan/HBCDC-HB-03/2019	Asia / China / Hubei / Wuhan	2019-12-30	Wuhan Jinyintan Hospital	Hubei Provincial Center for Disease Control and Prevention	Bin Fang, Xiang Li, Xiao Yu, Linlin Liu, Bo Yang, Faxian Zhan, Guojun Ye, Xixiang Huo, Junqiang Xu, Bo Yu, Kun Cai, Jing Li, Yongzhong Jiang.
EPI_ISL_412900	BetaCoV/Wuhan/HBCDC-HB-04/2019	Asia / China / Hubei / Wuhan	2019-12-30	Wuhan Jinyintan Hospital	Hubei Provincial Center for Disease Control and Prevention	Bin Fang, Xiang Li, Xiao Yu, Linlin Liu, Bo Yang, Faxian Zhan, Guojun Ye, Xixiang Huo, Junqiang Xu, Bo Yu, Kun Cai, Jing Li, Yongzhong Jiang.
EPI_ISL_412912	BetaCoV/Germany/Baden-Wuerttemberg-1/2020	Europe / Germany / Baden-Wuerttemberg	2020-02-25	State Health Office Baden-Wuerttemberg	Charité Universitätsmedizin Berlin, Institute of Virology	Victor M Corman, Julia Schneider, Barbara Mühlemann, Talitha Veith, Jörn Beheim-Schwarzbach, Terry Jones, Rainer Oehme, Silke Fischer, Christian Drosten
EPI_ISL_412964	BetaCoV/Brazil/SPBR-01/2020	South America / Brazil / Sao Paulo / Sao Paulo	2020-02-25	Hospital Israelita Albert Einstein	Instituto Adolfo Lutz Interdisciplinary Procedures Center Strategic Laboratory	Jaqueline Goes de Jesus, Claudio Tavares Sacchi, Daniela Bernardes Borges da Silva, Ingra Morales Claro, Flávia Cristina da Silva Sales, Claudia Regina Gonçalves, Joshua Quick, Maria do Carmo, Sampaio Tavares Timenetsky, Nicholas James Loman, Andrew Rambaut, Ester Cerdeira Sabino, Nuno Rodrigues Faria

## Sheet: 2a GISAID_cov_labels2020Mar3
Supplementary Table 2a. Viral isolate labels used in the phylogenetic networks.
Note: Labels are composed of an intial number reflecting the order of dowloading genome data from the GISAID database, followed by the GISAID label.
1 BetaCov/Wuhan/IVDC-HB-01/2019|EPI_ISL_402119|2019-12-30
2 BetaCov/Wuhan/IVDC-HB-05/2019|EPI_ISL_402121|2019-12-30
3 BetaCov/Wuhan/IVDC-HB-04/2020|EPI_ISL_402120|2020-01-01
4 BetaCov/Wuhan/IPBCAMS-WH-01/2019|EPI_ISL_402123|2019-12-24
5 BetaCov/Wuhan/WIV04/2019|EPI_ISL_402124|2019-12-30
7 BetaCov/Nonthaburi/61/2020|EPI_ISL_403962|2020-01-08
8 BetaCov/Nonthaburi/74/2020|EPI_ISL_403963|2020-01-13
9 BetaCov/Wuhan/WIV02/2019|EPI_ISL_402127|2019-12-30
10 BetaCov/Wuhan/WIV05/2019|EPI_ISL_402128|2019-12-30
11 BetaCov/Wuhan/WIV06/2019|EPI_ISL_402129|2019-12-30
12 BetaCov/Wuhan/WIV07/2019|EPI_ISL_402130|2019-12-30
13 BetaCov/Guangdong/20SF012/2020|EPI_ISL_403932|2020-01-14
14 BetaCov/Guangdong/20SF013/2020|EPI_ISL_403933|2020-01-15
15 BetaCov/Guangdong/20SF014/2020|EPI_ISL_403934|2020-01-15
16 BetaCov/Guangdong/20SF025/2020|EPI_ISL_403935|2020-01-15
17 BetaCov/Guangdong/20SF028/2020|EPI_ISL_403936|2020-01-17
18 BetaCov/Guangdong/20SF040/2020|EPI_ISL_403937|2020-01-18
19 BetaCov/Wuhan/IPBCAMS-WH-03/2019|EPI_ISL_403930|2019-12-30
20 BetaCov/Wuhan/HBCDC-HB-01/2019|EPI_ISL_402132|2019-12-30
21 BetaCov/Zhejiang/WZ-01/2020|EPI_ISL_404227|2020-01-16
22 BetaCov/Zhejiang/WZ-02/2020|EPI_ISL_404228|2020-01-17
23 BetaCov/Zhejiang/WZ-02/2020|EPI_ISL_404228|2020-01-17
25 BetaCov/USA/WA1/2020|EPI_ISL_404895|2020-01-19
27 BetaCov/Shenzhen/HKU-SZ-005/2020|EPI_ISL_405839|2020-01-11
28 BetaCov/Shenzhen/HKU-SZ-002/2020|EPI_ISL_406030|2020-01-10
30 BetaCov/USA/CA1/2020|EPI_ISL_406034|2020-01-23
31 BetaCov/USA/CA2/2020|EPI_ISL_406036|2020-01-22
32 BetaCov/USA/AZ1/2020|EPI_ISL_406223|2020-01-22
33 BetaCov/Guangdong/20SF174/2020|EPI_ISL_406531|2020-01-22
34 BetaCov/Guangzhou/20SF206/2020|EPI_ISL_406533|2020-01-22
35 BetaCov/Foshan/20SF207/2020|EPI_ISL_406534|2020-01-22
36 BetaCov/Foshan/20SF210/2020|EPI_ISL_406535|2020-01-22
37 BetaCov/Foshan/20SF211/2020|EPI_ISL_406536|2020-01-22
38 BetaCov/Guangdong/20SF201/2020|EPI_ISL_406538|2020-01-23
40 BetaCov/Shenzhen/SZTH-002/2020|EPI_ISL_406593|2020-01-13
41 BetaCov/Shenzhen/SZTH-003/2020|EPI_ISL_406594|2020-01-16
42 BetaCov/France/IDF0373/2020|EPI_ISL_406597|2020-01-23
43 BetaCov/France/IDF0372/2020|EPI_ISL_406596|2020-01-23
44 BetaCov/Germany/BavPat1/2020|EPI_ISL_406862|2020-01-28
45 BetaCov/Australia/VIC01/2020|EPI_ISL_406844|2020-01-25
46 BetaCov/China/WHU01/2020|EPI_ISL_406716|2020-01-02
47 BetaCov/China/WHU02/2020|EPI_ISL_406717|2020-01-02
48 BetaCov/Wuhan/WH01/2019|EPI_ISL_406798|2019-12-26
49 BetaCov/Wuhan/WH03/2020|EPI_ISL_406800|2020-01-01
50 BetaCov/Wuhan/WH04/2020|EPI_ISL_406801|2020-01-05
52 BetaCov/Hangzhou/HZ-1/2020|EPI_ISL_406970|2020-01-20
53 BetaCov/Singapore/1/2020|EPI_ISL_406973|2020-01-23
54 BetaCov/England/02/2020|EPI_ISL_407073|2020-01-29
55 BetaCov/England/01/2020|EPI_ISL_407071|2020-01-29
56 BetaCov/USA/WA1-A12/2020|EPI_ISL_407214|2020-01-25
57 BetaCov/Hangzhou/HZCDC0001/2020|EPI_ISL_407313|2020-01-19
58 BetaCov/Australia/NSW01/2020|EPI_ISL_407893|2020-01-24
59 BetaCov/Belgium/GHB-03021/2020|EPI_ISL_407976|2020-02-03
60 BetaCov/Singapore/3/2020|EPI_ISL_407988|2020-02-01
61 BetaCov/Singapore/2/2020|EPI_ISL_407987|2020-01-25
62 BetaCov/USA/CA5/2020|EPI_ISL_408010|2020-01-29
63 BetaCov/USA/CA4/2020|EPI_ISL_408009|2020-01-29
65 BetaCov/USA/CA3/2020|EPI_ISL_408008|2020-01-29
66 BetaCov/France/IDF0515/2020|EPI_ISL_408430|2020-01-29
67 BetaCov/France/IDF0626/2020|EPI_ISL_408431|2020-01-29
68 BetaCov/Yu--an/IVDC-YN-003/2020|EPI_ISL_408480|2020-01-17
69 BetaCov/Chongqing/IVDC-CQ-001/2020|EPI_ISL_408481|2020-01-18
70 BetaCov/Shandong/IVDC-SD-001/2020|EPI_ISL_408482|2020-01-19
71 BetaCov/Sichuan/IVDC-SC-001/2020|EPI_ISL_408484|2020-01-15
72 BetaCov/Jiangxi/IVDC-JX-002/2020|EPI_ISL_408486|2020-01-11
73 BetaCov/Jiangsu/IVDC-JS-001/2020|EPI_ISL_408488|2020-01-19
75 BetaCov/Wuhan/IVDC-HB-envF13-20/2020|EPI_ISL_408514|2020-01-01
76 BetaCov/Wuhan/IVDC-HB-envF13-21/2020|EPI_ISL_408515|2020-01-01
77 BetaCov/Japan/TY-WK-012/2020|EPI_ISL_408665|2020-01-29
78 BetaCov/Japan/TY-WK-501/2020|EPI_ISL_408666|2020-01-31
79 BetaCov/Japan/TY-WK-521/2020|EPI_ISL_408667|2020-01-31
80 BetaCov/Japan/KY-V-029/2020|EPI_ISL_408669|2020-01-29
81 BetaCov/Japan/AI/I-004/2020|EPI_ISL_407084|2020-01-25
82 BetaCov/Wuhan/IPBCAMS-WH-02/2019|EPI_ISL_403931|2019-12-30
83 BetaCov/Wuhan/IPBCAMS-WH-04/2019|EPI_ISL_403929|2019-12-30
84 BetaCov/Wuhan/IPBCAMS-WH-05/2020|EPI_ISL_403928|2020-01-01
85 BetaCov/USA/WI1/2020|EPI_ISL_408670|2020-01-31
86 BetaCov/Shenzhen/SZTH-004/2020|EPI_ISL_406595|2020-01-16
87 BetaCov/Taiwan/2/2020|EPI_ISL_406031|2020-01-23
89 BetaCov/Sydney/3/2020|EPI_ISL_408977|2020-01-25
90 BetaCov/USA/IL2/2020|EPI_ISL_410045|2020-01-28
91 BetaCov/USA/CA6/2020|EPI_ISL_410044|2020-01-27
92 BetaCov/USA/MA1/2020|EPI_ISL_409067|2020-01-29
93 BetaCov/Chongqing/YC01/2020|EPI_ISL_408478|2020-01-21
94 BetaCov/Chongqing/ZX01/2020|EPI_ISL_408479|2020-01-23
95 BetaCov/Taiwan/NTU02/2020|EPI_ISL_410218|2020-02-05
98 BetaCov/Beijing/IVDC-BJ-005/2020|EPI_ISL_408485|2020-01-18
110 BetaCov/Wuhan-Hu-1/2019|EPI_ISL_402125|2019-12-31
111 BetaCov/Nepal/61/2020|EPI_ISL_410301|2020-01-13
130 BetaCov/Japan/OS-20-07-1/2020|EPI_ISL_410532|2020-01-23
131 BetaCov/Japan/NA-20-05-1/2020|EPI_ISL_410531|2020-01-25
133 BetaCov/Singapore/6/2020|EPI_ISL_410537|2020-02-09
134 BetaCov/Singapore/5/2020|EPI_ISL_410536|2020-02-06
135 BetaCov/USA/WA1-F6/2020|EPI_ISL_407215|2020-01-25
143 BetaCov/Australia/QLD03/2020|EPI_ISL_410717|2020-02-05
144 BetaCov/Australia/QLD04/2020|EPI_ISL_410718|2020-02-05
145 BetaCov/Singapore/7/2020|EPI_ISL_410713|2020-01-27
146 BetaCov/Singapore/10/2020|EPI_ISL_410716|2020-02-04
147 BetaCov/Australia/QLD01/2020|EPI_ISL_407894|2020-01-28
148 BetaCov/Australia/QLD02/2020|EPI_ISL_407896|2020-01-30
149 BetaCov/Singapore/8/2020|EPI_ISL_410714|2020-02-03
150 BetaCov/Singapore/9/2020|EPI_ISL_410715|2020-02-04
151 BetaCov/Singapore/11/2020|EPI_ISL_410719|2020-02-02
152 BetaCov/Italy/INMI1-isl/2020|EPI_ISL_410545|2020-01-29
153 BetaCov/Italy/INMI1-cs/2020|EPI_ISL_410546|2020-01-31
154 BetaCov/France/IDF0372-isl/2020|EPI_ISL_410720|2020-01-23
155 BetaCov/France/IDF0515-isl/2020|EPI_ISL_410984|2020-01-29
157 BetaCov/Fujian/8/2020|EPI_ISL_411060|2020-01-21
158 BetaCov/Fujian/13/2020|EPI_ISL_411066|2020-01-22
159 BetaCov/France/IDF0571/2020|EPI_ISL_411218|2020-02-02
160 BetaCov/France/IDF0386-islP1/2020|EPI_ISL_411219|2020-01-28
161 BetaCov/France/IDF0386-islP3/2020|EPI_ISL_411220|2020-01-28
162 BetaCov/Cambodia/0012/2020|EPI_ISL_411902|2020-01-27
163 BetaCov/Taiwan/CGMH-CGU-01/2020|EPI_ISL_411915|2020-01-25
164 BetaCov/Taiwan/3/2020|EPI_ISL_411926|2020-01-24
165 BetaCov/Taiwan/4/2020|EPI_ISL_411927|2020-01-28
167 BetaCov/South Korea/KCDC03/2020|EPI_ISL_407193|2020-01-25
168 BetaCov/Jiangsu/JS01/2020|EPI_ISL_411950|2020-01-23
169 BetaCov/Jiangsu/JS03/2020|EPI_ISL_411953|2020-01-24
170 BetaCov/Jiangsu/JS02/2020|EPI_ISL_411952|2020-01-24
171 BetaCov/South Korea/SNU01/2020|EPI_ISL_411929|2020-01
172 BetaCov/USA/CA7/2020|EPI_ISL_411954|2020-02-06
173 BetaCov/USA/CA8/2020|EPI_ISL_411955|2020-02-10
174 BetaCov/USA/TX1/2020|EPI_ISL_411956|2020-02-11
175 BetaCov/Sweden/01/2020|EPI_ISL_411951|2020-02-07
176 BetaCov/China/WH-09/2020|EPI_ISL_411957|2020-01-08
187 BetaCov/Hefei/2/2020|EPI_ISL_412026|2020-02-23
189 BetaCov/Hong Kong/VM20001061/2020|EPI_ISL_412028|2020-01-22
190 BetaCov/Hong Kong/VM20001988/2020|EPI_ISL_412029|2020-01-30
191 BetaCov/Hong Kong/VB20026565/2020|EPI_ISL_412030|2020-02-01
210 BetaCov/Vietnam/VR03-38142/2020|EPI_ISL_408668|2020-01-24
212 BetaCov/England/03/2020|EPI_ISL_412116|2020-02-09
224 BetaCov/Jingzhou/HBCDC-HB-01/2020|EPI_ISL_412459|2020-01-08
226 BetaCov/England/09c/2020|EPI_ISL_412116|2020-02-09
227 BetaCov/USA/CA9/2020|EPI_ISL_412862|2020-02-23
228 BetaCov/Korea/KCDC05/2020|EPI_ISL_412869|2020-01-30
229 BetaCov/Korea/KCDC06/2020|EPI_ISL_412870|2020-01-30
230 BetaCov/Korea/KCDC07/2020|EPI_ISL_412871|2020-01-31
231 BetaCov/Korea/KCDC12/2020|EPI_ISL_412872|2020-02-01
232 BetaCov/Korea/KCDC24/2020|EPI_ISL_412873|2020-02-06
250 BetaCov/Wuhan/HBCDC-HB-02/2019|EPI_ISL_412898|2019-12-30
251 BetaCov/Wuhan/HBCDC-HB-03/2019|EPI_ISL_412899|2019-12-30
253 BetaCov/Germany/Baden-Wuerttemberg-1/2020|EPI_ISL_412912|2020-02-25
256 BetaCov/China/IQTC01/2020|EPI_ISL_412966|2020-02-05
257 BetaCov/China/IQTC02/2020|EPI_ISL_412967|2020-01-29
258 BetaCov/Japan/Hu_DP_Kng_19-020/2020|EPI_ISL_412968|2020-02-10
259 BetaCov/Japan/Hu_DP_Kng_19-027/2020|EPI_ISL_412969|2020-02-10
261 BetaCov/USA/WA2/2020|EPI_ISL_412970|2020-02-24
262 BetaCov/Italy/CDG1/2020|EPI_ISL_412973|2020-02-20
263 BetaCov/Mexico/CDMX/InDRE_01/2020|EPI_ISL_412972|2020-02-27
264 BetaCov/Italy/SPL1/2020|EPI_ISL_412974|2020-01-29
265 BetaCov/Australia/NSW05/2020|EPI_ISL_412975|2020-02-28
266 BetaCov/Wuhan/HBCDC-HB-02/2020|EPI_ISL_412978|2020-01-17
267 BetaCov/Wuhan/HBCDC-HB-03/2020|EPI_ISL_412979|2020-01-18
268 BetaCov/Wuhan/HBCDC-HB-04/2020|EPI_ISL_412980|2020-01-18
269 BetaCov/Wuhan/HBCDC-HB-05/2020|EPI_ISL_412981|2020-01-18
270 BetaCov/Wuhan/HBCDC-HB-06/2020|EPI_ISL_412982|2020-02-07
272 BetaCov/Canada/ON/VIDO-01/2020|EPI_ISL_413015|2020-01-23
273 BetaCov/Brazil/SPBR-02/2020|EPI_ISL_413016|2020-02-28
274 BetaCov/Canada/ON-PHL2445/2020|EPI_ISL_413014|2020-01-25

## Sheet: 2b Cluster assignments
Supplementary Table 2b. Phylogenetic cluster assignment of of viral genome variants.
Note: Sorted by date
Type	subtype	GISAID genome label	GISAID Accession ID	Collection date
B	derived	4 BetaCov/Wuhan/IPBCAMS-WH-01/2019	EPI_ISL_402123	2019-12-24
B	derived	48 BetaCov/Wuhan/WH01/2019	EPI_ISL_406798	2019-12-26
B	ancestral	1 BetaCov/Wuhan/IVDC-HB-01/2019	EPI_ISL_402119	2019-12-30
B	derived	10 BetaCov/Wuhan/WIV05/2019	EPI_ISL_402128	2019-12-30
B	ancestral	11 BetaCov/Wuhan/WIV06/2019	EPI_ISL_402129	2019-12-30
B	derived	12 BetaCov/Wuhan/WIV07/2019	EPI_ISL_402130	2019-12-30
B	derived	19 BetaCov/Wuhan/IPBCAMS-WH-03/2019	EPI_ISL_403930	2019-12-30
B	derived	2 BetaCov/Wuhan/IVDC-HB-05/2019	EPI_ISL_402121	2019-12-30
B	derived	20 BetaCov/Wuhan/HBCDC-HB-01/2019	EPI_ISL_402132	2019-12-30
B	derived	250 BetaCov/Wuhan/HBCDC-HB-02/2019	EPI_ISL_412898	2019-12-30
B	ancestral	251 BetaCov/Wuhan/HBCDC-HB-03/2019	EPI_ISL_412899	2019-12-30
B	ancestral	5 BetaCov/Wuhan/WIV04/2019	EPI_ISL_402124	2019-12-30
B	derived	82 BetaCov/Wuhan/IPBCAMS-WH-02/2019	EPI_ISL_403931	2019-12-30
B	ancestral	83 BetaCov/Wuhan/IPBCAMS-WH-04/2019	EPI_ISL_403929	2019-12-30
B	derived	9 BetaCov/Wuhan/WIV02/2019	EPI_ISL_402127	2019-12-30
B	ancestral	110 BetaCov/Wuhan-Hu-1/2019	EPI_ISL_402125	2019-12-31
B	derived	3 BetaCov/Wuhan/IVDC-HB-04/2020	EPI_ISL_402120	2020-01-01
B	ancestral	49 BetaCov/Wuhan/WH03/2020	EPI_ISL_406800	2020-01-01
B	ancestral	75 BetaCov/Wuhan/IVDC-HB-envF13-20/2020	EPI_ISL_408514	2020-01-01
B	derived	76 BetaCov/Wuhan/IVDC-HB-envF13-21/2020	EPI_ISL_408515	2020-01-01
B	derived	84 BetaCov/Wuhan/IPBCAMS-WH-05/2020	EPI_ISL_403928	2020-01-01
B	ancestral	46 BetaCov/China/WHU01/2020	EPI_ISL_406716	2020-01-02
B	ancestral	47 BetaCov/China/WHU02/2020	EPI_ISL_406717	2020-01-02
A	29095C	50 BetaCov/Wuhan/WH04/2020	EPI_ISL_406801	2020-01-05
B	derived	176 BetaCov/China/WH-09/2020	EPI_ISL_411957	2020-01-08
B	derived	224 BetaCov/Jingzhou/HBCDC-HB-01/2020	EPI_ISL_412459	2020-01-08
B	ancestral	7 BetaCov/Nonthaburi/61/2020	EPI_ISL_403962	2020-01-08
A	29095T	28 BetaCov/Shenzhen/HKU-SZ-002/2020	EPI_ISL_406030	2020-01-10
A	29095T	27 BetaCov/Shenzhen/HKU-SZ-005/2020	EPI_ISL_405839	2020-01-11
B	derived	72 BetaCov/Jiangxi/IVDC-JX-002/2020	EPI_ISL_408486	2020-01-11
B	derived	111 BetaCov/Nepal/61/2020	EPI_ISL_410301	2020-01-13
A	29095T	40 BetaCov/Shenzhen/SZTH-002/2020	EPI_ISL_406593	2020-01-13
B	ancestral	8 BetaCov/Nonthaburi/74/2020	EPI_ISL_403963	2020-01-13
A	29095T	13 BetaCov/Guangdong/20SF012/2020	EPI_ISL_403932	2020-01-14
A	29095T	14 BetaCov/Guangdong/20SF013/2020	EPI_ISL_403933	2020-01-15
B	derived	15 BetaCov/Guangdong/20SF014/2020	EPI_ISL_403934	2020-01-15
A	29095T	16 BetaCov/Guangdong/20SF025/2020	EPI_ISL_403935	2020-01-15
A	29095C	71 BetaCov/Sichuan/IVDC-SC-001/2020	EPI_ISL_408484	2020-01-15
B	derived	21 BetaCov/Zhejiang/WZ-01/2020	EPI_ISL_404227	2020-01-16
B	derived	41 BetaCov/Shenzhen/SZTH-003/2020	EPI_ISL_406594	2020-01-16
B	derived	86 BetaCov/Shenzhen/SZTH-004/2020	EPI_ISL_406595	2020-01-16
B	derived	17 BetaCov/Guangdong/20SF028/2020	EPI_ISL_403936	2020-01-17
B	ancestral	22 BetaCov/Zhejiang/WZ-02/2020	EPI_ISL_404228	2020-01-17
B	ancestral	23 BetaCov/Zhejiang/WZ-02/2020	EPI_ISL_404228	2020-01-17
A	29095C	266 BetaCov/Wuhan/HBCDC-HB-02/2020	EPI_ISL_412978	2020-01-17
A	29095C	68 BetaCov/Yu--an/IVDC-YN-003/2020	EPI_ISL_408480	2020-01-17
B	derived	18 BetaCov/Guangdong/20SF040/2020	EPI_ISL_403937	2020-01-18
A	29095C	267 BetaCov/Wuhan/HBCDC-HB-03/2020	EPI_ISL_412979	2020-01-18
A	29095C	268 BetaCov/Wuhan/HBCDC-HB-04/2020	EPI_ISL_412980	2020-01-18
B	derived	269 BetaCov/Wuhan/HBCDC-HB-05/2020	EPI_ISL_412981	2020-01-18
B	derived	69 BetaCov/Chongqing/IVDC-CQ-001/2020	EPI_ISL_408481	2020-01-18
A	29095C	98 BetaCov/Beijing/IVDC-BJ-005/2020	EPI_ISL_408485	2020-01-18
A	29095C	25 BetaCov/USA/WA1/2020	EPI_ISL_404895	2020-01-19
B	ancestral	57 BetaCov/Hangzhou/HZCDC0001/2020	EPI_ISL_407313	2020-01-19
B	derived	70 BetaCov/Shandong/IVDC-SD-001/2020	EPI_ISL_408482	2020-01-19
B	ancestral	73 BetaCov/Jiangsu/IVDC-JS-001/2020	EPI_ISL_408488	2020-01-19
B	ancestral	52 BetaCov/Hangzhou/HZ-1/2020	EPI_ISL_406970	2020-01-20
A	29095C	157 BetaCov/Fujian/8/2020	EPI_ISL_411060	2020-01-21
A	29095C	93 BetaCov/Chongqing/YC01/2020	EPI_ISL_408478	2020-01-21
B	derived	158 BetaCov/Fujian/13/2020	EPI_ISL_411066	2020-01-22
A	29095C	189 BetaCov/Hong Kong/VM20001061/2020	EPI_ISL_412028	2020-01-22
C		31 BetaCov/USA/CA2/2020	EPI_ISL_406036	2020-01-22
A	29095T	32 BetaCov/USA/AZ1/2020	EPI_ISL_406223	2020-01-22
B	derived	33 BetaCov/Guangdong/20SF174/2020	EPI_ISL_406531	2020-01-22
B	derived	34 BetaCov/Guangzhou/20SF206/2020	EPI_ISL_406533	2020-01-22
B	derived	35 BetaCov/Foshan/20SF207/2020	EPI_ISL_406534	2020-01-22
B	derived	36 BetaCov/Foshan/20SF210/2020	EPI_ISL_406535	2020-01-22
B	derived	37 BetaCov/Foshan/20SF211/2020	EPI_ISL_406536	2020-01-22
B	ancestral	130 BetaCov/Japan/OS-20-07-1/2020	EPI_ISL_410532	2020-01-23
C		154 BetaCov/France/IDF0372-isl/2020	EPI_ISL_410720	2020-01-23
B	derived	168 BetaCov/Jiangsu/JS01/2020	EPI_ISL_411950	2020-01-23
B	derived	272 BetaCov/Canada/ON/VIDO-01/2020	EPI_ISL_413015	2020-01-23
A	29095C	30 BetaCov/USA/CA1/2020	EPI_ISL_406034	2020-01-23
B	ancestral	38 BetaCov/Guangdong/20SF201/2020	EPI_ISL_406538	2020-01-23
C		42 BetaCov/France/IDF0373/2020	EPI_ISL_406597	2020-01-23
C		43 BetaCov/France/IDF0372/2020	EPI_ISL_406596	2020-01-23
B	derived	53 BetaCov/Singapore/1/2020	EPI_ISL_406973	2020-01-23
C		87 BetaCov/Taiwan/2/2020	EPI_ISL_406031	2020-01-23
B	ancestral	94 BetaCov/Chongqing/ZX01/2020	EPI_ISL_408479	2020-01-23
A	29095C	164 BetaCov/Taiwan/3/2020	EPI_ISL_411926	2020-01-24
B	ancestral	169 BetaCov/Jiangsu/JS03/2020	EPI_ISL_411953	2020-01-24
B	derived	170 BetaCov/Jiangsu/JS02/2020	EPI_ISL_411952	2020-01-24
A	29095C	210 BetaCov/Vietnam/VR03-38142/2020	EPI_ISL_408668	2020-01-24
A	29095C	58 BetaCov/Australia/NSW01/2020	EPI_ISL_407893	2020-01-24
B	ancestral	131 BetaCov/Japan/NA-20-05-1/2020	EPI_ISL_410531	2020-01-25
A	29095C	135 BetaCov/USA/WA1-F6/2020	EPI_ISL_407215	2020-01-25
B	ancestral	163 BetaCov/Taiwan/CGMH-CGU-01/2020	EPI_ISL_411915	2020-01-25
A	29095C	167 BetaCov/South Korea/KCDC03/2020	EPI_ISL_407193	2020-01-25
B	derived	274 BetaCov/Canada/ON-PHL2445/2020	EPI_ISL_413014	2020-01-25
C		45 BetaCov/Australia/VIC01/2020	EPI_ISL_406844	2020-01-25
A	29095C	56 BetaCov/USA/WA1-A12/2020	EPI_ISL_407214	2020-01-25
B	derived	61 BetaCov/Singapore/2/2020	EPI_ISL_407987	2020-01-25
B	derived	81 BetaCov/Japan/AI/I-004/2020	EPI_ISL_407084	2020-01-25
C		89 BetaCov/Sydney/3/2020	EPI_ISL_408977	2020-01-25
C		145 BetaCov/Singapore/7/2020	EPI_ISL_410713	2020-01-27
B	derived	162 BetaCov/Cambodia/0012/2020	EPI_ISL_411902	2020-01-27
B	derived	91 BetaCov/USA/CA6/2020	EPI_ISL_410044	2020-01-27
A	29095C	147 BetaCov/Australia/QLD01/2020	EPI_ISL_407894	2020-01-28
C		160 BetaCov/France/IDF0386-islP1/2020	EPI_ISL_411219	2020-01-28
C		161 BetaCov/France/IDF0386-islP3/2020	EPI_ISL_411220	2020-01-28
B	ancestral	165 BetaCov/Taiwan/4/2020	EPI_ISL_411927	2020-01-28
B	derived	44 BetaCov/Germany/BavPat1/2020	EPI_ISL_406862	2020-01-28
A	29095C	90 BetaCov/USA/IL2/2020	EPI_ISL_410045	2020-01-28
C		152 BetaCov/Italy/INMI1-isl/2020	EPI_ISL_410545	2020-01-29
B	derived	155 BetaCov/France/IDF0515-isl/2020	EPI_ISL_410984	2020-01-29
B	derived	257 BetaCov/China/IQTC02/2020	EPI_ISL_412967	2020-01-29
C		264 BetaCov/Italy/SPL1/2020	EPI_ISL_412974	2020-01-29
A	29095C	54 BetaCov/England/02/2020	EPI_ISL_407073	2020-01-29
A	29095C	55 BetaCov/England/01/2020	EPI_ISL_407071	2020-01-29
B	derived	62 BetaCov/USA/CA5/2020	EPI_ISL_408010	2020-01-29
B	derived	63 BetaCov/USA/CA4/2020	EPI_ISL_408009	2020-01-29
B	derived	65 BetaCov/USA/CA3/2020	EPI_ISL_408008	2020-01-29
B	derived	66 BetaCov/France/IDF0515/2020	EPI_ISL_408430	2020-01-29
B	derived	67 BetaCov/France/IDF0626/2020	EPI_ISL_408431	2020-01-29
A	29095T	77 BetaCov/Japan/TY-WK-012/2020	EPI_ISL_408665	2020-01-29
B	derived	80 BetaCov/Japan/KY-V-029/2020	EPI_ISL_408669	2020-01-29
B	derived	92 BetaCov/USA/MA1/2020	EPI_ISL_409067	2020-01-29
A	29095C	148 BetaCov/Australia/QLD02/2020	EPI_ISL_407896	2020-01-30
C		190 BetaCov/Hong Kong/VM20001988/2020	EPI_ISL_412029	2020-01-30
A	29095C	228 BetaCov/Korea/KCDC05/2020	EPI_ISL_412869	2020-01-30
A	29095C	229 BetaCov/Korea/KCDC06/2020	EPI_ISL_412870	2020-01-30
C		153 BetaCov/Italy/INMI1-cs/2020	EPI_ISL_410546	2020-01-31
A	29095C	230 BetaCov/Korea/KCDC07/2020	EPI_ISL_412871	2020-01-31
A	29095T	78 BetaCov/Japan/TY-WK-501/2020	EPI_ISL_408666	2020-01-31
A	29095T	79 BetaCov/Japan/TY-WK-521/2020	EPI_ISL_408667	2020-01-31
B	derived	85 BetaCov/USA/WI1/2020	EPI_ISL_408670	2020-01-31
B	derived	191 BetaCov/Hong Kong/VB20026565/2020	EPI_ISL_412030	2020-02-01
B	ancestral	231 BetaCov/Korea/KCDC12/2020	EPI_ISL_412872	2020-02-01
B	derived	60 BetaCov/Singapore/3/2020	EPI_ISL_407988	2020-02-01
B	derived	151 BetaCov/Singapore/11/2020	EPI_ISL_410719	2020-02-02
B	derived	159 BetaCov/France/IDF0571/2020	EPI_ISL_411218	2020-02-02
C		149 BetaCov/Singapore/8/2020	EPI_ISL_410714	2020-02-03
A	29095C	59 BetaCov/Belgium/GHB-03021/2020	EPI_ISL_407976	2020-02-03
C		146 BetaCov/Singapore/10/2020	EPI_ISL_410716	2020-02-04
C		150 BetaCov/Singapore/9/2020	EPI_ISL_410715	2020-02-04
A	29095C	143 BetaCov/Australia/QLD03/2020	EPI_ISL_410717	2020-02-05
A	29095C	144 BetaCov/Australia/QLD04/2020	EPI_ISL_410718	2020-02-05
B	derived	256 BetaCov/China/IQTC01/2020	EPI_ISL_412966	2020-02-05
B	derived	95 BetaCov/Taiwan/NTU02/2020	EPI_ISL_410218	2020-02-05
C		134 BetaCov/Singapore/5/2020	EPI_ISL_410536	2020-02-06
A	29095C	172 BetaCov/USA/CA7/2020	EPI_ISL_411954	2020-02-06
A	29095C	232 BetaCov/Korea/KCDC24/2020	EPI_ISL_412873	2020-02-06
C		175 BetaCov/Sweden/01/2020	EPI_ISL_411951	2020-02-07
A	29095C	270 BetaCov/Wuhan/HBCDC-HB-06/2020	EPI_ISL_412982	2020-02-07
B	derived	133 BetaCov/Singapore/6/2020	EPI_ISL_410537	2020-02-09
C		212 BetaCov/England/03/2020	EPI_ISL_412116	2020-02-09
C		226 BetaCov/England/09c/2020	EPI_ISL_412116	2020-02-09
B	derived	173 BetaCov/USA/CA8/2020	EPI_ISL_411955	2020-02-10
B	derived	258 BetaCov/Japan/Hu_DP_Kng_19-020/2020	EPI_ISL_412968	2020-02-10
B	derived	259 BetaCov/Japan/Hu_DP_Kng_19-027/2020	EPI_ISL_412969	2020-02-10
A	29095T	174 BetaCov/USA/TX1/2020	EPI_ISL_411956	2020-02-11
B	derived	262 BetaCov/Italy/CDG1/2020	EPI_ISL_412973	2020-02-20
B	ancestral	187 BetaCov/Hefei/2/2020	EPI_ISL_412026	2020-02-23
B	derived	227 BetaCov/USA/CA9/2020	EPI_ISL_412862	2020-02-23
A	29095C	261 BetaCov/USA/WA2/2020	EPI_ISL_412970	2020-02-24
B	derived	253 BetaCov/Germany/Baden-Wuerttemberg-1/2020	EPI_ISL_412912	2020-02-25
B	derived	263 BetaCov/Mexico/CDMX/InDRE_01/2020	EPI_ISL_412972	2020-02-27
B	derived	265 BetaCov/Australia/NSW05/2020	EPI_ISL_412975	2020-02-28
C		273 BetaCov/Brazil/SPBR-02/2020	EPI_ISL_413016	2020-02-28
C		171 BetaCov/South Korea/SNU01/2020	EPI_ISL_411929	2020-01

## Sheet: 2c B Timeline and geography
Supplementary Table 2c. Chronology and provenance of viral cluster B variants.
Notes: The first non-Asian viral isolate was collected on 19 January 2020. Only the B-Type isolates are highlighted in this table.
Type (blank: non-B)	B subtype	GISAID genome label	GISAID Accession ID	Collection date		Provenance
B	derived	4 BetaCov/Wuhan/IPBCAMS-WH-01/2019	EPI_ISL_402123	2019-12-24		Asia
B	derived	48 BetaCov/Wuhan/WH01/2019	EPI_ISL_406798	2019-12-26		Asia
B	ancestral	1 BetaCov/Wuhan/IVDC-HB-01/2019	EPI_ISL_402119	2019-12-30		Asia
B	derived	10 BetaCov/Wuhan/WIV05/2019	EPI_ISL_402128	2019-12-30		Asia
B	ancestral	11 BetaCov/Wuhan/WIV06/2019	EPI_ISL_402129	2019-12-30		Asia
B	derived	12 BetaCov/Wuhan/WIV07/2019	EPI_ISL_402130	2019-12-30		Asia
B	derived	19 BetaCov/Wuhan/IPBCAMS-WH-03/2019	EPI_ISL_403930	2019-12-30		Asia
B	derived	2 BetaCov/Wuhan/IVDC-HB-05/2019	EPI_ISL_402121	2019-12-30		Asia
B	derived	20 BetaCov/Wuhan/HBCDC-HB-01/2019	EPI_ISL_402132	2019-12-30		Asia
B	derived	250 BetaCov/Wuhan/HBCDC-HB-02/2019	EPI_ISL_412898	2019-12-30		Asia
B	ancestral	251 BetaCov/Wuhan/HBCDC-HB-03/2019	EPI_ISL_412899	2019-12-30		Asia
B	ancestral	5 BetaCov/Wuhan/WIV04/2019	EPI_ISL_402124	2019-12-30		Asia
B	derived	82 BetaCov/Wuhan/IPBCAMS-WH-02/2019	EPI_ISL_403931	2019-12-30		Asia
B	ancestral	83 BetaCov/Wuhan/IPBCAMS-WH-04/2019	EPI_ISL_403929	2019-12-30		Asia
B	derived	9 BetaCov/Wuhan/WIV02/2019	EPI_ISL_402127	2019-12-30		Asia
B	ancestral	110 BetaCov/Wuhan-Hu-1/2019	EPI_ISL_402125	2019-12-31		Asia
B	derived	3 BetaCov/Wuhan/IVDC-HB-04/2020	EPI_ISL_402120	2020-01-01		Asia
B	ancestral	49 BetaCov/Wuhan/WH03/2020	EPI_ISL_406800	2020-01-01		Asia
B	ancestral	75 BetaCov/Wuhan/IVDC-HB-envF13-20/2020	EPI_ISL_408514	2020-01-01		Asia
B	derived	76 BetaCov/Wuhan/IVDC-HB-envF13-21/2020	EPI_ISL_408515	2020-01-01		Asia
B	derived	84 BetaCov/Wuhan/IPBCAMS-WH-05/2020	EPI_ISL_403928	2020-01-01		Asia
B	ancestral	46 BetaCov/China/WHU01/2020	EPI_ISL_406716	2020-01-02		Asia
B	ancestral	47 BetaCov/China/WHU02/2020	EPI_ISL_406717	2020-01-02		Asia
		50 BetaCov/Wuhan/WH04/2020	EPI_ISL_406801	2020-01-05		Asia
B	derived	176 BetaCov/China/WH-09/2020	EPI_ISL_411957	2020-01-08		Asia
B	derived	224 BetaCov/Jingzhou/HBCDC-HB-01/2020	EPI_ISL_412459	2020-01-08		Asia
B	ancestral	7 BetaCov/Nonthaburi/61/2020	EPI_ISL_403962	2020-01-08		Asia
		28 BetaCov/Shenzhen/HKU-SZ-002/2020	EPI_ISL_406030	2020-01-10		Asia
		27 BetaCov/Shenzhen/HKU-SZ-005/2020	EPI_ISL_405839	2020-01-11		Asia
B	derived	72 BetaCov/Jiangxi/IVDC-JX-002/2020	EPI_ISL_408486	2020-01-11		Asia
B	derived	111 BetaCov/Nepal/61/2020	EPI_ISL_410301	2020-01-13		Asia
		40 BetaCov/Shenzhen/SZTH-002/2020	EPI_ISL_406593	2020-01-13		Asia
B	ancestral	8 BetaCov/Nonthaburi/74/2020	EPI_ISL_403963	2020-01-13		Asia
		13 BetaCov/Guangdong/20SF012/2020	EPI_ISL_403932	2020-01-14		Asia
		14 BetaCov/Guangdong/20SF013/2020	EPI_ISL_403933	2020-01-15		Asia
B	derived	15 BetaCov/Guangdong/20SF014/2020	EPI_ISL_403934	2020-01-15		Asia
		16 BetaCov/Guangdong/20SF025/2020	EPI_ISL_403935	2020-01-15		Asia
		71 BetaCov/Sichuan/IVDC-SC-001/2020	EPI_ISL_408484	2020-01-15		Asia
B	derived	21 BetaCov/Zhejiang/WZ-01/2020	EPI_ISL_404227	2020-01-16		Asia
B	derived	41 BetaCov/Shenzhen/SZTH-003/2020	EPI_ISL_406594	2020-01-16		Asia
B	derived	86 BetaCov/Shenzhen/SZTH-004/2020	EPI_ISL_406595	2020-01-16		Asia
B	derived	17 BetaCov/Guangdong/20SF028/2020	EPI_ISL_403936	2020-01-17		Asia
B	ancestral	22 BetaCov/Zhejiang/WZ-02/2020	EPI_ISL_404228	2020-01-17		Asia
B	ancestral	23 BetaCov/Zhejiang/WZ-02/2020	EPI_ISL_404228	2020-01-17		Asia
		266 BetaCov/Wuhan/HBCDC-HB-02/2020	EPI_ISL_412978	2020-01-17		Asia
		68 BetaCov/Yu--an/IVDC-YN-003/2020	EPI_ISL_408480	2020-01-17		Asia
B	derived	18 BetaCov/Guangdong/20SF040/2020	EPI_ISL_403937	2020-01-18		Asia
		267 BetaCov/Wuhan/HBCDC-HB-03/2020	EPI_ISL_412979	2020-01-18		Asia
		268 BetaCov/Wuhan/HBCDC-HB-04/2020	EPI_ISL_412980	2020-01-18		Asia
B	derived	269 BetaCov/Wuhan/HBCDC-HB-05/2020	EPI_ISL_412981	2020-01-18		Asia
B	derived	69 BetaCov/Chongqing/IVDC-CQ-001/2020	EPI_ISL_408481	2020-01-18		Asia
		98 BetaCov/Beijing/IVDC-BJ-005/2020	EPI_ISL_408485	2020-01-18		Asia
		25 BetaCov/USA/WA1/2020	EPI_ISL_404895	2020-01-19		ex-Asia
B	ancestral	57 BetaCov/Hangzhou/HZCDC0001/2020	EPI_ISL_407313	2020-01-19		Asia
B	derived	70 BetaCov/Shandong/IVDC-SD-001/2020	EPI_ISL_408482	2020-01-19		Asia
B	ancestral	73 BetaCov/Jiangsu/IVDC-JS-001/2020	EPI_ISL_408488	2020-01-19		Asia
B	ancestral	52 BetaCov/Hangzhou/HZ-1/2020	EPI_ISL_406970	2020-01-20		Asia
		157 BetaCov/Fujian/8/2020	EPI_ISL_411060	2020-01-21		Asia
		93 BetaCov/Chongqing/YC01/2020	EPI_ISL_408478	2020-01-21		Asia
B	derived	158 BetaCov/Fujian/13/2020	EPI_ISL_411066	2020-01-22		Asia
		189 BetaCov/Hong Kong/VM20001061/2020	EPI_ISL_412028	2020-01-22		Asia
		31 BetaCov/USA/CA2/2020	EPI_ISL_406036	2020-01-22		ex-Asia
		32 BetaCov/USA/AZ1/2020	EPI_ISL_406223	2020-01-22		ex-Asia
B	derived	33 BetaCov/Guangdong/20SF174/2020	EPI_ISL_406531	2020-01-22		Asia
B	derived	34 BetaCov/Guangzhou/20SF206/2020	EPI_ISL_406533	2020-01-22		Asia
B	derived	35 BetaCov/Foshan/20SF207/2020	EPI_ISL_406534	2020-01-22		Asia
B	derived	36 BetaCov/Foshan/20SF210/2020	EPI_ISL_406535	2020-01-22		Asia
B	derived	37 BetaCov/Foshan/20SF211/2020	EPI_ISL_406536	2020-01-22		Asia
B	ancestral	130 BetaCov/Japan/OS-20-07-1/2020	EPI_ISL_410532	2020-01-23		Asia
		154 BetaCov/France/IDF0372-isl/2020	EPI_ISL_410720	2020-01-23		ex-Asia
B	derived	168 BetaCov/Jiangsu/JS01/2020	EPI_ISL_411950	2020-01-23		Asia
B	derived	272 BetaCov/Canada/ON/VIDO-01/2020	EPI_ISL_413015	2020-01-23		ex-Asia
		30 BetaCov/USA/CA1/2020	EPI_ISL_406034	2020-01-23		ex-Asia
B	ancestral	38 BetaCov/Guangdong/20SF201/2020	EPI_ISL_406538	2020-01-23		Asia
		42 BetaCov/France/IDF0373/2020	EPI_ISL_406597	2020-01-23		ex-Asia
		43 BetaCov/France/IDF0372/2020	EPI_ISL_406596	2020-01-23		ex-Asia
B	derived	53 BetaCov/Singapore/1/2020	EPI_ISL_406973	2020-01-23		Asia
		87 BetaCov/Taiwan/2/2020	EPI_ISL_406031	2020-01-23		Asia
B	ancestral	94 BetaCov/Chongqing/ZX01/2020	EPI_ISL_408479	2020-01-23		Asia
		164 BetaCov/Taiwan/3/2020	EPI_ISL_411926	2020-01-24		Asia
B	ancestral	169 BetaCov/Jiangsu/JS03/2020	EPI_ISL_411953	2020-01-24		Asia
B	derived	170 BetaCov/Jiangsu/JS02/2020	EPI_ISL_411952	2020-01-24		Asia
		210 BetaCov/Vietnam/VR03-38142/2020	EPI_ISL_408668	2020-01-24		Asia
		58 BetaCov/Australia/NSW01/2020	EPI_ISL_407893	2020-01-24		ex-Asia
B	ancestral	131 BetaCov/Japan/NA-20-05-1/2020	EPI_ISL_410531	2020-01-25		Asia
		135 BetaCov/USA/WA1-F6/2020	EPI_ISL_407215	2020-01-25		ex-Asia
B	ancestral	163 BetaCov/Taiwan/CGMH-CGU-01/2020	EPI_ISL_411915	2020-01-25		Asia
		167 BetaCov/South Korea/KCDC03/2020	EPI_ISL_407193	2020-01-25		Asia
B	derived	274 BetaCov/Canada/ON-PHL2445/2020	EPI_ISL_413014	2020-01-25		ex-Asia
		45 BetaCov/Australia/VIC01/2020	EPI_ISL_406844	2020-01-25		ex-Asia
		56 BetaCov/USA/WA1-A12/2020	EPI_ISL_407214	2020-01-25		ex-Asia
B	derived	61 BetaCov/Singapore/2/2020	EPI_ISL_407987	2020-01-25		Asia
B	derived	81 BetaCov/Japan/AI/I-004/2020	EPI_ISL_407084	2020-01-25		Asia
		89 BetaCov/Sydney/3/2020	EPI_ISL_408977	2020-01-25		ex-Asia
		145 BetaCov/Singapore/7/2020	EPI_ISL_410713	2020-01-27		Asia
B	derived	162 BetaCov/Cambodia/0012/2020	EPI_ISL_411902	2020-01-27		Asia
B	derived	91 BetaCov/USA/CA6/2020	EPI_ISL_410044	2020-01-27		ex-Asia
		147 BetaCov/Australia/QLD01/2020	EPI_ISL_407894	2020-01-28		ex-Asia
		160 BetaCov/France/IDF0386-islP1/2020	EPI_ISL_411219	2020-01-28		ex-Asia
		161 BetaCov/France/IDF0386-islP3/2020	EPI_ISL_411220	2020-01-28		ex-Asia
B	ancestral	165 BetaCov/Taiwan/4/2020	EPI_ISL_411927	2020-01-28		Asia
B	derived	44 BetaCov/Germany/BavPat1/2020	EPI_ISL_406862	2020-01-28		ex-Asia
		90 BetaCov/USA/IL2/2020	EPI_ISL_410045	2020-01-28		ex-Asia
		152 BetaCov/Italy/INMI1-isl/2020	EPI_ISL_410545	2020-01-29		ex-Asia
B	derived	155 BetaCov/France/IDF0515-isl/2020	EPI_ISL_410984	2020-01-29		ex-Asia
B	derived	257 BetaCov/China/IQTC02/2020	EPI_ISL_412967	2020-01-29		Asia
		264 BetaCov/Italy/SPL1/2020	EPI_ISL_412974	2020-01-29		ex-Asia
		54 BetaCov/England/02/2020	EPI_ISL_407073	2020-01-29		ex-Asia
		55 BetaCov/England/01/2020	EPI_ISL_407071	2020-01-29		ex-Asia
B	derived	62 BetaCov/USA/CA5/2020	EPI_ISL_408010	2020-01-29		ex-Asia
B	derived	63 BetaCov/USA/CA4/2020	EPI_ISL_408009	2020-01-29		ex-Asia
B	derived	65 BetaCov/USA/CA3/2020	EPI_ISL_408008	2020-01-29		ex-Asia
B	derived	66 BetaCov/France/IDF0515/2020	EPI_ISL_408430	2020-01-29		ex-Asia
B	derived	67 BetaCov/France/IDF0626/2020	EPI_ISL_408431	2020-01-29		ex-Asia
		77 BetaCov/Japan/TY-WK-012/2020	EPI_ISL_408665	2020-01-29		Asia
B	derived	80 BetaCov/Japan/KY-V-029/2020	EPI_ISL_408669	2020-01-29		Asia
B	derived	92 BetaCov/USA/MA1/2020	EPI_ISL_409067	2020-01-29		ex-Asia
		148 BetaCov/Australia/QLD02/2020	EPI_ISL_407896	2020-01-30		ex-Asia
		190 BetaCov/Hong Kong/VM20001988/2020	EPI_ISL_412029	2020-01-30		Asia
		228 BetaCov/Korea/KCDC05/2020	EPI_ISL_412869	2020-01-30		Asia
		229 BetaCov/Korea/KCDC06/2020	EPI_ISL_412870	2020-01-30		Asia
		153 BetaCov/Italy/INMI1-cs/2020	EPI_ISL_410546	2020-01-31		ex-Asia
		230 BetaCov/Korea/KCDC07/2020	EPI_ISL_412871	2020-01-31		Asia
		78 BetaCov/Japan/TY-WK-501/2020	EPI_ISL_408666	2020-01-31		Asia
		79 BetaCov/Japan/TY-WK-521/2020	EPI_ISL_408667	2020-01-31		Asia
B	derived	85 BetaCov/USA/WI1/2020	EPI_ISL_408670	2020-01-31		ex-Asia
B	derived	191 BetaCov/Hong Kong/VB20026565/2020	EPI_ISL_412030	2020-02-01		Asia
B	ancestral	231 BetaCov/Korea/KCDC12/2020	EPI_ISL_412872	2020-02-01		Asia
B	derived	60 BetaCov/Singapore/3/2020	EPI_ISL_407988	2020-02-01		Asia
B	derived	151 BetaCov/Singapore/11/2020	EPI_ISL_410719	2020-02-02		Asia
B	derived	159 BetaCov/France/IDF0571/2020	EPI_ISL_411218	2020-02-02		ex-Asia
		149 BetaCov/Singapore/8/2020	EPI_ISL_410714	2020-02-03		Asia
		59 BetaCov/Belgium/GHB-03021/2020	EPI_ISL_407976	2020-02-03		ex-Asia
		146 BetaCov/Singapore/10/2020	EPI_ISL_410716	2020-02-04		Asia
		150 BetaCov/Singapore/9/2020	EPI_ISL_410715	2020-02-04		Asia
		143 BetaCov/Australia/QLD03/2020	EPI_ISL_410717	2020-02-05		ex-Asia
		144 BetaCov/Australia/QLD04/2020	EPI_ISL_410718	2020-02-05		ex-Asia
B	derived	256 BetaCov/China/IQTC01/2020	EPI_ISL_412966	2020-02-05		Asia
B	derived	95 BetaCov/Taiwan/NTU02/2020	EPI_ISL_410218	2020-02-05		Asia
		134 BetaCov/Singapore/5/2020	EPI_ISL_410536	2020-02-06		Asia
		172 BetaCov/USA/CA7/2020	EPI_ISL_411954	2020-02-06		ex-Asia
		232 BetaCov/Korea/KCDC24/2020	EPI_ISL_412873	2020-02-06		Asia
		175 BetaCov/Sweden/01/2020	EPI_ISL_411951	2020-02-07		ex-Asia
		270 BetaCov/Wuhan/HBCDC-HB-06/2020	EPI_ISL_412982	2020-02-07		Asia
B	derived	133 BetaCov/Singapore/6/2020	EPI_ISL_410537	2020-02-09		Asia
		212 BetaCov/England/03/2020	EPI_ISL_412116	2020-02-09		ex-Asia
		226 BetaCov/England/09c/2020	EPI_ISL_412116	2020-02-09		ex-Asia
B	derived	173 BetaCov/USA/CA8/2020	EPI_ISL_411955	2020-02-10		ex-Asia
B	derived	258 BetaCov/Japan/Hu_DP_Kng_19-020/2020	EPI_ISL_412968	2020-02-10		Asia
B	derived	259 BetaCov/Japan/Hu_DP_Kng_19-027/2020	EPI_ISL_412969	2020-02-10		Asia
		174 BetaCov/USA/TX1/2020	EPI_ISL_411956	2020-02-11		ex-Asia
B	derived	262 BetaCov/Italy/CDG1/2020	EPI_ISL_412973	2020-02-20		ex-Asia
B	ancestral	187 BetaCov/Hefei/2/2020	EPI_ISL_412026	2020-02-23		Asia
B	derived	227 BetaCov/USA/CA9/2020	EPI_ISL_412862	2020-02-23		ex-Asia
		261 BetaCov/USA/WA2/2020	EPI_ISL_412970	2020-02-24		ex-Asia
B	derived	253 BetaCov/Germany/Baden-Wuerttemberg-1/2020	EPI_ISL_412912	2020-02-25		ex-Asia
B	derived	263 BetaCov/Mexico/CDMX/InDRE_01/2020	EPI_ISL_412972	2020-02-27		ex-Asia
B	derived	265 BetaCov/Australia/NSW05/2020	EPI_ISL_412975	2020-02-28		ex-Asia
		273 BetaCov/Brazil/SPBR-02/2020	EPI_ISL_413016	2020-02-28		ex-Asia
		171 BetaCov/South Korea/SNU01/2020	EPI_ISL_411929	2020-01		Asia

## Sheet: 2d B Ratios
Supplementary Table 2d. Ratios of derived B genomes to ancestral B genomes before and after spreading out of Asia.
	2019 DEC 24: FIRST VIRAL ISOLATE COLLECTED
	2020 JAN 19: FIRST VIRAL ISOLATE COLLECTED OUTSIDE EAST ASIA
	2020 MAR 03: CUTOFF DATE FOR THIS ANALYSIS
		Total isolates	Asia	ex Asia
	B total (Dec24-Jan18)	39	39	0
	B derived (Dec24-Jan18)	25	25*	0
	B ancestral (Dec24-Jan18)	14	14*	0
	B total (Jan19-Mar03)	54	35	19
	B derived (Jan19-Mar03)	42	23*	19
	B ancestral (Jan19-Mar03)	12	12*	0
	*Note that the ratio of derived B genomes to ancestral B genomes in Asia remains similar over time, while outside Asia no ancestral B genome in this initial phase of the epidemic had been reported.
